# Supplementary material for: CLIC6 and ANLN: novel exosome-related prognostic markers and therapeutic targets in lung adenocarcinoma
Source: Front Immunol. 2026 Mar 23;17:1756058. doi: 10.3389/fimmu.2026.1756058 (PMC13050664; doi:10.3389/fimmu.2026.1756058)
Supplement: Supplementary file 1 [file Table1.xlsx]

## Sheet: TableS1
Table S1. List of exosome-associated genes obtained from the exocarta database.
Gene Name	Gene Symbol	Species
serpin peptidase inhibitor, clade B (ovalbumin), member 1	SERPINB1	Homo sapiens
endoplasmic reticulum metallopeptidase 1	ERMP1	Homo sapiens
valyl-tRNA synthetase	VARS	Homo sapiens
solute carrier family 29 (equilibrative nucleoside transporter), member 1	SLC29A1	Homo sapiens
glycosyltransferase 8 domain containing 1	GLT8D1	Homo sapiens
RAB14, member RAS oncogene family	RAB14	Homo sapiens
symplekin	SYMPK	Homo sapiens
GDP-mannose 4,6-dehydratase	GMDS	Homo sapiens
carbonic anhydrase II	CA2	Homo sapiens
mercaptopyruvate sulfurtransferase	MPST	Homo sapiens
glutathione synthetase	GSS	Homo sapiens
acyl-CoA thioesterase 1	ACOT1	Homo sapiens
ADP-ribosylation factor 6	ARF6	Homo sapiens
transmembrane emp24 domain trafficking protein 2	TMED2	Homo sapiens
lectin, mannose-binding 2	LMAN2	Homo sapiens
CD9 molecule	CD9	Homo sapiens
solute carrier family 20 (phosphate transporter), member 2	SLC20A2	Homo sapiens
activin A receptor, type IB	ACVR1B	Homo sapiens
zinc finger, DHHC-type containing 5	ZDHHC5	Homo sapiens
hypoxanthine phosphoribosyltransferase 1	HPRT1	Homo sapiens
X-ray repair complementing defective repair in Chinese hamster cells 5 (double-strand-break rejoining)	XRCC5	Homo sapiens
sphingomyelin phosphodiesterase, acid-like 3B	SMPDL3B	Homo sapiens
signal transducer and activator of transcription 1, 91kDa	STAT1	Homo sapiens
SEC23 interacting protein	SEC23IP	Homo sapiens
CD24 molecule	CD24	Homo sapiens
pannexin 1	PANX1	Homo sapiens
DEAD (Asp-Glu-Ala-Asp) box polypeptide 4	DDX4	Homo sapiens
plexin A1	PLXNA1	Homo sapiens
KIAA0319-like	KIAA0319L	Homo sapiens
guanine nucleotide binding protein (G protein), beta polypeptide 1	GNB1	Homo sapiens
eukaryotic translation initiation factor 3, subunit A	EIF3A	Homo sapiens
solute carrier family 4, sodium bicarbonate cotransporter, member 7	SLC4A7	Homo sapiens
syntaxin binding protein 6 (amisyn)	STXBP6	Homo sapiens
cysteine-rich secretory protein LCCL domain containing 1	CRISPLD1	Homo sapiens
arsA arsenite transporter, ATP-binding, homolog 1 (bacterial)	ASNA1	Homo sapiens
Rho GDP dissociation inhibitor (GDI) beta	ARHGDIB	Homo sapiens
proteasome (prosome, macropain) subunit, beta type, 1	PSMB1	Homo sapiens
RAB8A, member RAS oncogene family	RAB8A	Homo sapiens
adenosine kinase	ADK	Homo sapiens
EMG1 N1-specific pseudouridine methyltransferase	EMG1	Homo sapiens
mitogen-activated protein kinase 1	MAPK1	Homo sapiens
polypeptide N-acetylgalactosaminyltransferase 2	GALNT2	Homo sapiens
U2 small nuclear RNA auxiliary factor 2	U2AF2	Homo sapiens
RAB9A, member RAS oncogene family	RAB9A	Homo sapiens
proteasome (prosome, macropain) subunit, beta type, 3	PSMB3	Homo sapiens
importin 9	IPO9	Homo sapiens
B-cell receptor-associated protein 31	BCAP31	Homo sapiens
eukaryotic translation elongation factor 1 alpha 2	EEF1A2	Homo sapiens
serine/arginine-rich splicing factor 4	SRSF4	Homo sapiens
transforming growth factor, beta receptor II (70/80kDa)	TGFBR2	Homo sapiens
thioredoxin-like 1	TXNL1	Homo sapiens
histone cluster 1, H4c	HIST1H4C	Homo sapiens
stathmin 1	STMN1	Homo sapiens
KDEL (Lys-Asp-Glu-Leu) endoplasmic reticulum protein retention receptor 2	KDELR2	Homo sapiens
staphylococcal nuclease and tudor domain containing 1	SND1	Homo sapiens
LanC lantibiotic synthetase component C-like 2 (bacterial)	LANCL2	Homo sapiens
ribophorin I	RPN1	Homo sapiens
myeloid-associated differentiation marker	MYADM	Homo sapiens
alanyl-tRNA synthetase	AARS	Homo sapiens
N-myristoyltransferase 1	NMT1	Homo sapiens
cysteine and glycine-rich protein 1	CSRP1	Homo sapiens
transmembrane 9 superfamily protein member 4	TM9SF4	Homo sapiens
ribosomal protein S27a	RPS27A	Homo sapiens
DEAD (Asp-Glu-Ala-Asp) box helicase 6	DDX6	Homo sapiens
phospholipase B domain containing 2	PLBD2	Homo sapiens
chaperonin containing TCP1, subunit 7 (eta)	CCT7	Homo sapiens
EH domain binding protein 1-like 1	EHBP1L1	Homo sapiens
adenylate kinase 1	AK1	Homo sapiens
growth hormone regulated TBC protein 1	GRTP1	Homo sapiens
tropomodulin 2 (neuronal)	TMOD2	Homo sapiens
leucine rich repeat containing 8 family, member E	LRRC8E	Homo sapiens
syndecan binding protein (syntenin)	SDCBP	Homo sapiens
Niemann-Pick disease, type C1	NPC1	Homo sapiens
ras homolog family member A	RHOA	Homo sapiens
small glutamine-rich tetratricopeptide repeat (TPR)-containing, alpha	SGTA	Homo sapiens
ubiquitin B	UBB	Homo sapiens
DEAH (Asp-Glu-Ala-His) box helicase 9	DHX9	Homo sapiens
ectonucleoside triphosphate diphosphohydrolase 2	ENTPD2	Homo sapiens
copine II	CPNE2	Homo sapiens
sequestosome 1	SQSTM1	Homo sapiens
mannosidase, alpha, class 2A, member 1	MAN2A1	Homo sapiens
phospholipid scramblase 1	PLSCR1	Homo sapiens
phosphoglucomutase 5	PGM5	Homo sapiens
signal peptide peptidase like 2A	SPPL2A	Homo sapiens
RAB10, member RAS oncogene family	RAB10	Homo sapiens
ribosomal protein L8	RPL8	Homo sapiens
leukotriene A4 hydrolase	LTA4H	Homo sapiens
charged multivesicular body protein 2B	CHMP2B	Homo sapiens
catenin (cadherin-associated protein), beta 1, 88kDa	CTNNB1	Homo sapiens
sorting nexin 2	SNX2	Homo sapiens
adenylate cyclase 9	ADCY9	Homo sapiens
leucine rich repeat containing 16A	LRRC16A	Homo sapiens
endoplasmic reticulum-golgi intermediate compartment (ERGIC) 1	ERGIC1	Homo sapiens
karyopherin alpha 2 (RAG cohort 1, importin alpha 1)	KPNA2	Homo sapiens
Yip1 domain family, member 6	YIPF6	Homo sapiens
flotillin 2	FLOT2	Homo sapiens
secretion associated, Ras related GTPase 1B	SAR1B	Homo sapiens
Sec23 homolog A (S. cerevisiae)	SEC23A	Homo sapiens
claudin domain containing 1	CLDND1	Homo sapiens
eukaryotic translation initiation factor 3, subunit G	EIF3G	Homo sapiens
charged multivesicular body protein 2A	CHMP2A	Homo sapiens
methylthioribose-1-phosphate isomerase 1	MRI1	Homo sapiens
vesicle amine transport 1	VAT1	Homo sapiens
poliovirus receptor-related 2 (herpesvirus entry mediator B)	PVRL2	Homo sapiens
solute carrier family 2 (facilitated glucose transporter), member 1	SLC2A1	Homo sapiens
purinergic receptor P2Y, G-protein coupled, 2	P2RY2	Homo sapiens
ATPase, Na+/K+ transporting, beta 1 polypeptide	ATP1B1	Homo sapiens
ADP-ribosylation factor 5	ARF5	Homo sapiens
plexin B2	PLXNB2	Homo sapiens
serine/arginine-rich splicing factor 9	SRSF9	Homo sapiens
threonyl-tRNA synthetase	TARS	Homo sapiens
ATPase, Ca++ transporting, plasma membrane 4	ATP2B4	Homo sapiens
LanC lantibiotic synthetase component C-like 1 (bacterial)	LANCL1	Homo sapiens
methionine adenosyltransferase II, alpha	MAT2A	Homo sapiens
ribosomal protein S6 kinase, 90kDa, polypeptide 1	RPS6KA1	Homo sapiens
MMS19 nucleotide excision repair homolog (S. cerevisiae)	MMS19	Homo sapiens
protein kinase, DNA-activated, catalytic polypeptide	PRKDC	Homo sapiens
BUB3 mitotic checkpoint protein	BUB3	Homo sapiens
thyroid hormone receptor interactor 13	TRIP13	Homo sapiens
family with sequence similarity 129, member B	FAM129B	Homo sapiens
nicastrin	NCSTN	Homo sapiens
EPH receptor B3	EPHB3	Homo sapiens
UDP-glucose glycoprotein glucosyltransferase 1	UGGT1	Homo sapiens
clathrin interactor 1	CLINT1	Homo sapiens
synaptosomal-associated protein, 29kDa	SNAP29	Homo sapiens
cystathionine beta-synthase	LOC102724560	Homo sapiens
eukaryotic translation initiation factor 3, subunit M	EIF3M	Homo sapiens
sortilin-related VPS10 domain containing receptor 2	SORCS2	Homo sapiens
annexin A2	ANXA2	Homo sapiens
prostaglandin E synthase 2	PTGES2	Homo sapiens
cell cycle and apoptosis regulator 2	CCAR2	Homo sapiens
transmembrane BAX inhibitor motif containing 1	TMBIM1	Homo sapiens
RAP1A, member of RAS oncogene family	RAP1A	Homo sapiens
protein kinase, AMP-activated, alpha 1 catalytic subunit	PRKAA1	Homo sapiens
poly(rC) binding protein 2	PCBP2	Homo sapiens
protein tyrosine phosphatase, receptor type, A	PTPRA	Homo sapiens
phosphatase and actin regulator 4	PHACTR4	Homo sapiens
cysteinyl-tRNA synthetase	CARS	Homo sapiens
angiotensin II receptor-associated protein	AGTRAP	Homo sapiens
chromobox homolog 5	CBX5	Homo sapiens
EGF-like repeats and discoidin I-like domains 3	EDIL3	Homo sapiens
oxysterol binding protein	OSBP	Homo sapiens
cytohesin 2	CYTH2	Homo sapiens
ubiquitination factor E4A	UBE4A	Homo sapiens
galactosidase, alpha	GLA	Homo sapiens
malate dehydrogenase 2, NAD (mitochondrial)	MDH2	Homo sapiens
phospholipase D1, phosphatidylcholine-specific	PLD1	Homo sapiens
nipsnap homolog 1 (C. elegans)	NIPSNAP1	Homo sapiens
ras homolog family member C	RHOC	Homo sapiens
thyroid hormone receptor interactor 10	TRIP10	Homo sapiens
eukaryotic translation initiation factor 2, subunit 2 beta, 38kDa	EIF2S2	Homo sapiens
replication factor C (activator 1) 3, 38kDa	RFC3	Homo sapiens
serine/arginine repetitive matrix 2	SRRM2	Homo sapiens
suppressor of Ty 5 homolog (S. cerevisiae)	SUPT5H	Homo sapiens
coiled-coil domain containing 50	CCDC50	Homo sapiens
chromosome 21 open reading frame 59	C21orf59	Homo sapiens
vacuolar protein sorting 36 homolog (S. cerevisiae)	VPS36	Homo sapiens
uroplakin 1B	UPK1B	Homo sapiens
6-phosphogluconolactonase	PGLS	Homo sapiens
CDV3 homolog (mouse)	CDV3	Homo sapiens
v-crk avian sarcoma virus CT10 oncogene homolog	CRK	Homo sapiens
peroxiredoxin 6	PRDX6	Homo sapiens
itchy E3 ubiquitin protein ligase	ITCH	Homo sapiens
CD82 molecule	CD82	Homo sapiens
plakophilin 3	PKP3	Homo sapiens
flap structure-specific endonuclease 1	FEN1	Homo sapiens
UDP-glucose ceramide glucosyltransferase	UGCG	Homo sapiens
capping protein (actin filament) muscle Z-line, beta	CAPZB	Homo sapiens
chloride intracellular channel 5	CLIC5	Homo sapiens
serine hydroxymethyltransferase 2 (mitochondrial)	SHMT2	Homo sapiens
transmembrane 9 superfamily member 2	TM9SF2	Homo sapiens
protein phosphatase 1, catalytic subunit, gamma isozyme	PPP1CC	Homo sapiens
cysteine and histidine-rich domain (CHORD) containing 1	CHORDC1	Homo sapiens
ATPase, H+ transporting, lysosomal V0 subunit a1	ATP6V0A1	Homo sapiens
myosin IE	MYO1E	Homo sapiens
proteasome (prosome, macropain) subunit, alpha type, 2	PSMA2	Homo sapiens
guanine nucleotide binding protein (G protein), beta polypeptide 4	GNB4	Homo sapiens
nuclear factor of kappa light polypeptide gene enhancer in B-cells 2 (p49/p100)	NFKB2	Homo sapiens
lysophospholipase II	LYPLA2	Homo sapiens
family with sequence similarity 84, member B	FAM84B	Homo sapiens
SRC proto-oncogene, non-receptor tyrosine kinase	SRC	Homo sapiens
insulin-like growth factor 2 mRNA binding protein 2	IGF2BP2	Homo sapiens
sperm associated antigen 1	SPAG1	Homo sapiens
integrin, beta 3 (platelet glycoprotein IIIa, antigen CD61)	ITGB3	Homo sapiens
proteasome (prosome, macropain) 26S subunit, non-ATPase, 12	PSMD12	Homo sapiens
N-acetylgalactosaminidase, alpha-	NAGA	Homo sapiens
insulin-like growth factor 1 receptor	IGF1R	Homo sapiens
transferrin receptor	TFRC	Homo sapiens
KIAA0195	KIAA0195	Homo sapiens
5'-nucleotidase domain containing 1	NT5DC1	Homo sapiens
angiopoietin-like 2	ANGPTL2	Homo sapiens
chaperonin containing TCP1, subunit 6A (zeta 1)	CCT6A	Homo sapiens
ribosomal protein S3	RPS3	Homo sapiens
desmoplakin	DSP	Homo sapiens
solute carrier family 7 (anionic amino acid transporter light chain, xc- system), member 11	SLC7A11	Homo sapiens
hexokinase 1	HK1	Homo sapiens
5'-3' exoribonuclease 2	XRN2	Homo sapiens
exocyst complex component 5	EXOC5	Homo sapiens
mannose-6-phosphate receptor (cation dependent)	M6PR	Homo sapiens
nitrilase family, member 2	NIT2	Homo sapiens
TOR signaling pathway regulator	TIPRL	Homo sapiens
protein disulfide isomerase family A, member 4	PDIA4	Homo sapiens
protein phosphatase 1, regulatory subunit 7	PPP1R7	Homo sapiens
KIAA2013	KIAA2013	Homo sapiens
hydroxysteroid (17-beta) dehydrogenase 12	HSD17B12	Homo sapiens
prostaglandin reductase 1	PTGR1	Homo sapiens
heat shock 70kDa protein 5 (glucose-regulated protein, 78kDa)	HSPA5	Homo sapiens
heterogeneous nuclear ribonucleoprotein K	HNRNPK	Homo sapiens
claudin 5	CLDN5	Homo sapiens
small nuclear ribonucleoprotein polypeptide A	SNRPA	Homo sapiens
heat shock 70kDa protein 4-like	HSPA4L	Homo sapiens
solute carrier family 34 (type II sodium/phosphate cotransporter), member 2	SLC34A2	Homo sapiens
solute carrier family 25 (mitochondrial carrier; adenine nucleotide translocator), member 6	SLC25A6	Homo sapiens
TRAF2 and NCK interacting kinase	TNIK	Homo sapiens
CUGBP, Elav-like family member 1	CELF1	Homo sapiens
cullin 2	CUL2	Homo sapiens
histone deacetylase 3	HDAC3	Homo sapiens
casein kinase 1, gamma 3	CSNK1G3	Homo sapiens
coatomer protein complex, subunit epsilon	COPE	Homo sapiens
tropomodulin 3 (ubiquitous)	TMOD3	Homo sapiens
poly(A) binding protein, cytoplasmic 4 (inducible form)	PABPC4	Homo sapiens
DnaJ (Hsp40) homolog, subfamily A, member 1	DNAJA1	Homo sapiens
DnaJ (Hsp40) homolog, subfamily C, member 8	DNAJC8	Homo sapiens
coiled-coil domain containing 25	CCDC25	Homo sapiens
phosphatidylinositol-4-phosphate 3-kinase, catalytic subunit type 2 alpha	PIK3C2A	Homo sapiens
mesoderm specific transcript	MEST	Homo sapiens
calcium/calmodulin-dependent protein kinase II delta	CAMK2D	Homo sapiens
ubiquilin 1	UBQLN1	Homo sapiens
BAI1-associated protein 2	BAIAP2	Homo sapiens
ATPase, class II, type 9A	ATP9A	Homo sapiens
milk fat globule-EGF factor 8 protein	MFGE8	Homo sapiens
insulin-like growth factor 2 receptor	IGF2R	Homo sapiens
macrophage stimulating 1 receptor	MST1R	Homo sapiens
EPH receptor A1	EPHA1	Homo sapiens
poly (ADP-ribose) polymerase family, member 9	PARP9	Homo sapiens
pyruvate kinase, muscle	PKM	Homo sapiens
vacuolar protein sorting 37 homolog B (S. cerevisiae)	VPS37B	Homo sapiens
attractin	ATRN	Homo sapiens
heat shock 70kDa protein 4	HSPA4	Homo sapiens
FK506 binding protein 4, 59kDa	FKBP4	Homo sapiens
solute carrier family 12 (potassium/chloride transporter), member 6	SLC12A6	Homo sapiens
peroxidasin	PXDN	Homo sapiens
proteasome (prosome, macropain) 26S subunit, non-ATPase, 6	PSMD6	Homo sapiens
matrix metallopeptidase 14 (membrane-inserted)	MMP14	Homo sapiens
LUC7-like (S. cerevisiae)	LUC7L	Homo sapiens
solute carrier family 16 (monocarboxylate transporter), member 3	SLC16A3	Homo sapiens
glucosamine-6-phosphate deaminase 1	GNPDA1	Homo sapiens
moesin	MSN	Homo sapiens
solute carrier family 46 (folate transporter), member 1	SLC46A1	Homo sapiens
proliferating cell nuclear antigen	PCNA	Homo sapiens
cordon-bleu WH2 repeat protein-like 1	COBLL1	Homo sapiens
guanosine monophosphate reductase 2	GMPR2	Homo sapiens
acyl-CoA synthetase long-chain family member 3	ACSL3	Homo sapiens
scavenger receptor class B, member 2	SCARB2	Homo sapiens
sortilin-related receptor, L(DLR class) A repeats containing	SORL1	Homo sapiens
karyopherin alpha 1 (importin alpha 5)	KPNA1	Homo sapiens
heterogeneous nuclear ribonucleoprotein A3	HNRNPA3	Homo sapiens
actinin, alpha 4	ACTN4	Homo sapiens
integrin, alpha 3 (antigen CD49C, alpha 3 subunit of VLA-3 receptor)	ITGA3	Homo sapiens
adducin 1 (alpha)	ADD1	Homo sapiens
nucleosome assembly protein 1-like 1	NAP1L1	Homo sapiens
family with sequence similarity 63, member B	FAM63B	Homo sapiens
syntaxin 3	STX3	Homo sapiens
transmembrane protein 165	TMEM165	Homo sapiens
DEAD (Asp-Glu-Ala-Asp) box polypeptide 46	DDX46	Homo sapiens
synaptotagmin binding, cytoplasmic RNA interacting protein	SYNCRIP	Homo sapiens
nucleobindin 2	NUCB2	Homo sapiens
protein phosphatase 2, catalytic subunit, alpha isozyme	PPP2CA	Homo sapiens
fucosidase, alpha-L- 2, plasma	FUCA2	Homo sapiens
heparan sulfate 2-O-sulfotransferase 1	HS2ST1	Homo sapiens
topoisomerase (DNA) I	TOP1	Homo sapiens
ribosomal protein L3	RPL3	Homo sapiens
vacuolar protein sorting 35 homolog (S. cerevisiae)	VPS35	Homo sapiens
RAB13, member RAS oncogene family	RAB13	Homo sapiens
O-sialoglycoprotein endopeptidase	OSGEP	Homo sapiens
solute carrier family 4, sodium borate transporter, member 11	SLC4A11	Homo sapiens
interleukin enhancer binding factor 3, 90kDa	ILF3	Homo sapiens
G protein-coupled receptor, class C, group 5, member A	GPRC5A	Homo sapiens
zinc finger CCCH-type, antiviral 1	ZC3HAV1	Homo sapiens
asparaginyl-tRNA synthetase	NARS	Homo sapiens
clathrin, heavy chain (Hc)	CLTC	Homo sapiens
plexin A4	PLXNA4	Homo sapiens
sorting nexin 9	SNX9	Homo sapiens
ribosomal protein L18a	RPL18A	Homo sapiens
LIM domain and actin binding 1	LIMA1	Homo sapiens
FK506 binding protein 3, 25kDa	FKBP3	Homo sapiens
copine III	CPNE3	Homo sapiens
SUMO1 activating enzyme subunit 1	SAE1	Homo sapiens
UPF1 regulator of nonsense transcripts homolog (yeast)	UPF1	Homo sapiens
Sin3A-associated protein, 18kDa	SAP18	Homo sapiens
acidic (leucine-rich) nuclear phosphoprotein 32 family, member A	ANP32A	Homo sapiens
ras homolog family member B	RHOB	Homo sapiens
epidermal growth factor receptor	EGFR	Homo sapiens
protein kinase, AMP-activated, gamma 1 non-catalytic subunit	PRKAG1	Homo sapiens
guanine nucleotide binding protein (G protein), q polypeptide	GNAQ	Homo sapiens
fibrillarin	FBL	Homo sapiens
replication factor C (activator 1) 5, 36.5kDa	RFC5	Homo sapiens
TAO kinase 1	TAOK1	Homo sapiens
cell division cycle 37	CDC37	Homo sapiens
tubulin tyrosine ligase-like family member 12	TTLL12	Homo sapiens
calpain 1, (mu/I) large subunit	CAPN1	Homo sapiens
heterogeneous nuclear ribonucleoprotein A/B	HNRNPAB	Homo sapiens
adenylosuccinate lyase	ADSL	Homo sapiens
CD109 molecule	CD109	Homo sapiens
solute carrier family 26 (anion exchanger), member 2	SLC26A2	Homo sapiens
ceruloplasmin (ferroxidase)	CP	Homo sapiens
bone morphogenetic protein receptor, type II (serine/threonine kinase)	BMPR2	Homo sapiens
Janus kinase 1	JAK1	Homo sapiens
ribosomal protein S24	RPS24	Homo sapiens
glucosidase, beta, acid	GBA	Homo sapiens
glucosamine-phosphate N-acetyltransferase 1	GNPNAT1	Homo sapiens
golgin B1	GOLGB1	Homo sapiens
platelet/endothelial cell adhesion molecule 1	PECAM1	Homo sapiens
tyrosine 3-monooxygenase/tryptophan 5-monooxygenase activation protein, gamma	YWHAG	Homo sapiens
vacuolar protein sorting 4 homolog A (S. cerevisiae)	VPS4A	Homo sapiens
ubiquitin-like modifier activating enzyme 2	UBA2	Homo sapiens
adaptor-related protein complex 2, mu 1 subunit	AP2M1	Homo sapiens
RIC8 guanine nucleotide exchange factor A	RIC8A	Homo sapiens
FERM domain containing 8	FRMD8	Homo sapiens
adipocyte plasma membrane associated protein	APMAP	Homo sapiens
mitogen-activated protein kinase kinase kinase kinase 4	MAP4K4	Homo sapiens
UDP-glucuronate decarboxylase 1	UXS1	Homo sapiens
protein kinase, interferon-inducible double stranded RNA dependent activator	PRKRA	Homo sapiens
syntaxin 10	STX10	Homo sapiens
DEAD (Asp-Glu-Ala-Asp) box polypeptide 39B	DDX39B	Homo sapiens
deafness, autosomal dominant 5	DFNA5	Homo sapiens
chloride intracellular channel 1	CLIC1	Homo sapiens
density-regulated protein	DENR	Homo sapiens
Ran GTPase activating protein 1	RANGAP1	Homo sapiens
hyaluronoglucosaminidase 2	HYAL2	Homo sapiens
coatomer protein complex, subunit alpha	COPA	Homo sapiens
septin 8	2022-09-08	Homo sapiens
target of myb1-like 2 (chicken)	TOM1L2	Homo sapiens
ubiquitin specific peptidase 7 (herpes virus-associated)	USP7	Homo sapiens
sprouty homolog 1, antagonist of FGF signaling (Drosophila)	SPRY1	Homo sapiens
myosin ID	MYO1D	Homo sapiens
histone cluster 1, H2bl	HIST1H2BL	Homo sapiens
LY75-CD302 readthrough	LY75-CD302	Homo sapiens
stomatin	STOM	Homo sapiens
solute carrier family 6 (neurotransmitter transporter), member 6	SLC6A6	Homo sapiens
importin 7	IPO7	Homo sapiens
Obg-like ATPase 1	OLA1	Homo sapiens
solute carrier family 44 (choline transporter), member 2	SLC44A2	Homo sapiens
ceroid-lipofuscinosis, neuronal 3	CLN3	Homo sapiens
adaptor-related protein complex 1, mu 1 subunit	AP1M1	Homo sapiens
keratin 6B, type II	KRT6B	Homo sapiens
ribonucleotide reductase M1	RRM1	Homo sapiens
protein associated with topoisomerase II homolog 1 (yeast)	PATL1	Homo sapiens
keratin 1, type II	KRT1	Homo sapiens
SCY1-like 2 (S. cerevisiae)	SCYL2	Homo sapiens
COP9 signalosome subunit 4	COPS4	Homo sapiens
proteasome (prosome, macropain) assembly chaperone 1	PSMG1	Homo sapiens
DEP domain containing 1B	DEPDC1B	Homo sapiens
triokinase/FMN cyclase	TKFC	Homo sapiens
arylsulfatase B	ARSB	Homo sapiens
replication protein A1, 70kDa	RPA1	Homo sapiens
secretory carrier membrane protein 1	SCAMP1	Homo sapiens
pellino E3 ubiquitin protein ligase 1	PELI1	Homo sapiens
hepatocyte growth factor-regulated tyrosine kinase substrate	HGS	Homo sapiens
tropomyosin 2 (beta)	TPM2	Homo sapiens
sortilin 1	SORT1	Homo sapiens
histone cluster 2, H2aa4	HIST2H2AA4	Homo sapiens
diaphanous-related formin 1	DIAPH1	Homo sapiens
EPS8-like 1	EPS8L1	Homo sapiens
EPS8-like 2	EPS8L2	Homo sapiens
lamin B2	LMNB2	Homo sapiens
leucine rich repeat containing 57	LRRC57	Homo sapiens
erythrocyte membrane protein band 4.1-like 2	EPB41L2	Homo sapiens
toll interacting protein	TOLLIP	Homo sapiens
importin 4	IPO4	Homo sapiens
erythrocyte membrane protein band 4.1-like 3	EPB41L3	Homo sapiens
splicing factor proline/glutamine-rich	SFPQ	Homo sapiens
ATP synthase, H+ transporting, mitochondrial F1 complex, beta polypeptide	ATP5B	Homo sapiens
ectonucleotide pyrophosphatase/phosphodiesterase 1	ENPP1	Homo sapiens
myelin protein zero-like 1	MPZL1	Homo sapiens
adaptor-related protein complex 1, mu 2 subunit	AP1M2	Homo sapiens
PTPRF interacting protein, binding protein 1 (liprin beta 1)	PPFIBP1	Homo sapiens
Y box binding protein 3	YBX3	Homo sapiens
hemoglobin, alpha 1	HBA1	Homo sapiens
phosphoglycerate mutase 1 (brain)	PGAM1	Homo sapiens
protein arginine methyltransferase 5	PRMT5	Homo sapiens
ATPase, H+ transporting, lysosomal 50/57kDa, V1 subunit H	ATP6V1H	Homo sapiens
solute carrier family 35 (adenosine 3'-phospho 5'-phosphosulfate transporter), member B2	SLC35B2	Homo sapiens
kinesin family member 3A	KIF3A	Homo sapiens
RAB3B, member RAS oncogene family	RAB3B	Homo sapiens
regulator of chromosome condensation 2	RCC2	Homo sapiens
cell division cycle 42	CDC42	Homo sapiens
solute carrier family 39, member 9	SLC39A9	Homo sapiens
acetyl-CoA acetyltransferase 2	ACAT2	Homo sapiens
tumor necrosis factor receptor superfamily, member 10a	TNFRSF10A	Homo sapiens
sorcin	SRI	Homo sapiens
saccharopine dehydrogenase (putative)	SCCPDH	Homo sapiens
acylaminoacyl-peptide hydrolase	APEH	Homo sapiens
matrin 3	MATR3	Homo sapiens
fumarylacetoacetate hydrolase (fumarylacetoacetase)	FAH	Homo sapiens
VAMP (vesicle-associated membrane protein)-associated protein B and C	VAPB	Homo sapiens
heterogeneous nuclear ribonucleoprotein A1	HNRNPA1	Homo sapiens
MYB binding protein (P160) 1a	MYBBP1A	Homo sapiens
phospholipase A2-activating protein	PLAA	Homo sapiens
brain abundant, membrane attached signal protein 1	BASP1	Homo sapiens
solute carrier family 7 (amino acid transporter light chain, L system), member 8	SLC7A8	Homo sapiens
3-hydroxyacyl-CoA dehydratase 3	HACD3	Homo sapiens
voltage-dependent anion channel 1	VDAC1	Homo sapiens
IQ motif containing GTPase activating protein 2	IQGAP2	Homo sapiens
structural maintenance of chromosomes 3	SMC3	Homo sapiens
G1 to S phase transition 2	GSPT2	Homo sapiens
fucosyltransferase 8 (alpha (1,6) fucosyltransferase)	FUT8	Homo sapiens
SH3-domain GRB2-like 1	SH3GL1	Homo sapiens
general transcription factor IIi	GTF2I	Homo sapiens
glomulin, FKBP associated protein	GLMN	Homo sapiens
KIF1 binding protein	KIF1BP	Homo sapiens
chloride channel, nucleotide-sensitive, 1A	CLNS1A	Homo sapiens
signal sequence receptor, delta	SSR4	Homo sapiens
proteasome (prosome, macropain) 26S subunit, ATPase, 1	PSMC1	Homo sapiens
inter-alpha-trypsin inhibitor heavy chain 2	ITIH2	Homo sapiens
complement component 4A (Rodgers blood group)	C4A	Homo sapiens
annexin A5	ANXA5	Homo sapiens
peroxiredoxin 4	PRDX4	Homo sapiens
actin related protein 2/3 complex, subunit 5-like	ARPC5L	Homo sapiens
claudin 6	CLDN6	Homo sapiens
SFT2 domain containing 2	SFT2D2	Homo sapiens
KH domain containing, RNA binding, signal transduction associated 1	KHDRBS1	Homo sapiens
ribosomal protein L19	RPL19	Homo sapiens
BRISC and BRCA1 A complex member 1	BABAM1	Homo sapiens
eukaryotic translation initiation factor 3, subunit I	EIF3I	Homo sapiens
cytoplasmic FMR1 interacting protein 2	CYFIP2	Homo sapiens
lysophospholipase I	LYPLA1	Homo sapiens
neutral cholesterol ester hydrolase 1	NCEH1	Homo sapiens
plexin D1	PLXND1	Homo sapiens
ATPase, H+ transporting, lysosomal accessory protein 1	ATP6AP1	Homo sapiens
acyl-CoA synthetase short-chain family member 2	ACSS2	Homo sapiens
epithelial splicing regulatory protein 1	ESRP1	Homo sapiens
lymphocyte antigen 75	LY75	Homo sapiens
dynamin 1-like	DNM1L	Homo sapiens
paraspeckle component 1	PSPC1	Homo sapiens
Sec23 homolog B (S. cerevisiae)	SEC23B	Homo sapiens
guanine deaminase	GDA	Homo sapiens
histone cluster 1, H4b	HIST1H4B	Homo sapiens
protein-L-isoaspartate (D-aspartate) O-methyltransferase	PCMT1	Homo sapiens
RAB GTPase activating protein 1	RABGAP1	Homo sapiens
ribosomal protein L5	RPL5	Homo sapiens
mitogen-activated protein kinase 9	MAPK9	Homo sapiens
inositol-3-phosphate synthase 1	ISYNA1	Homo sapiens
c-src tyrosine kinase	CSK	Homo sapiens
aldo-keto reductase family 1, member A1 (aldehyde reductase)	AKR1A1	Homo sapiens
filamin A, alpha	FLNA	Homo sapiens
EPH receptor B2	EPHB2	Homo sapiens
inositol(myo)-1(or 4)-monophosphatase 2	IMPA2	Homo sapiens
superkiller viralicidic activity 2-like (S. cerevisiae)	SKIV2L	Homo sapiens
pellino E3 ubiquitin protein ligase family member 2	PELI2	Homo sapiens
related RAS viral (r-ras) oncogene homolog	RRAS	Homo sapiens
EPH receptor A2	EPHA2	Homo sapiens
structural maintenance of chromosomes 2	SMC2	Homo sapiens
phosphomevalonate kinase	PMVK	Homo sapiens
EH-domain containing 3	EHD3	Homo sapiens
TRIO and F-actin binding protein	TRIOBP	Homo sapiens
tripartite motif containing 28	TRIM28	Homo sapiens
FK506 binding protein 15, 133kDa	FKBP15	Homo sapiens
heterogeneous nuclear ribonucleoprotein L	HNRNPL	Homo sapiens
serine/threonine kinase 10	STK10	Homo sapiens
erb-b2 receptor tyrosine kinase 4	ERBB4	Homo sapiens
low density lipoprotein receptor-related protein 1	LRP1	Homo sapiens
major histocompatibility complex, class I, A	HLA-A	Homo sapiens
mitogen-activated protein kinase 3	MAPK3	Homo sapiens
NCK-associated protein 1	NCKAP1	Homo sapiens
ribosomal protein, large, P0	RPLP0	Homo sapiens
cyclin-dependent kinase 4	CDK4	Homo sapiens
mevalonate kinase	MVK	Homo sapiens
ATPase, H+ transporting, lysosomal V0 subunit a2	ATP6V0A2	Homo sapiens
SEC16 homolog A (S. cerevisiae)	SEC16A	Homo sapiens
splicing factor 3a, subunit 1, 120kDa	SF3A1	Homo sapiens
SH3-domain binding protein 4	SH3BP4	Homo sapiens
nudix (nucleoside diphosphate linked moiety X)-type motif 5	NUDT5	Homo sapiens
abhydrolase domain containing 17B	ABHD17B	Homo sapiens
5'-nucleotidase, cytosolic II	NT5C2	Homo sapiens
bridging integrator 1	BIN1	Homo sapiens
acid phosphatase 2, lysosomal	ACP2	Homo sapiens
N-ethylmaleimide-sensitive factor attachment protein, alpha	NAPA	Homo sapiens
SEC24 family member A	SEC24A	Homo sapiens
solute carrier family 3 (amino acid transporter heavy chain), member 2	SLC3A2	Homo sapiens
thioredoxin reductase 1	TXNRD1	Homo sapiens
CD46 molecule, complement regulatory protein	CD46	Homo sapiens
biliverdin reductase A	BLVRA	Homo sapiens
RAP1, GTP-GDP dissociation stimulator 1	RAP1GDS1	Homo sapiens
HIV-1 Tat specific factor 1	HTATSF1	Homo sapiens
alpha-2-macroglobulin	A2M	Homo sapiens
2',3'-cyclic nucleotide 3' phosphodiesterase	CNP	Homo sapiens
interleukin 1 receptor accessory protein	IL1RAP	Homo sapiens
phosphoribosylformylglycinamidine synthase	PFAS	Homo sapiens
hydroxymethylbilane synthase	HMBS	Homo sapiens
CCR4-NOT transcription complex, subunit 1	CNOT1	Homo sapiens
ribosomal protein L7a	RPL7A	Homo sapiens
sorting nexin 3	SNX3	Homo sapiens
ARP1 actin-related protein 1 homolog B, centractin beta (yeast)	ACTR1B	Homo sapiens
membrane protein, palmitoylated 6 (MAGUK p55 subfamily member 6)	MPP6	Homo sapiens
glutathione reductase	GSR	Homo sapiens
phosphoribosyl pyrophosphate amidotransferase	PPAT	Homo sapiens
ADP-ribosylation factor 4	ARF4	Homo sapiens
extended synaptotagmin-like protein 1	ESYT1	Homo sapiens
quiescin Q6 sulfhydryl oxidase 2	QSOX2	Homo sapiens
hexosaminidase B (beta polypeptide)	HEXB	Homo sapiens
microtubule-associated protein, RP/EB family, member 1	MAPRE1	Homo sapiens
Tu translation elongation factor, mitochondrial	TUFM	Homo sapiens
solute carrier family 8 (sodium/calcium exchanger), member 1	SLC8A1	Homo sapiens
calcium activated nucleotidase 1	CANT1	Homo sapiens
actin-related protein 10 homolog (S. cerevisiae)	ACTR10	Homo sapiens
RAB34, member RAS oncogene family	RAB34	Homo sapiens
ADP-ribosylation factor-like 6 interacting protein 1	ARL6IP1	Homo sapiens
clusterin	CLU	Homo sapiens
ribosomal protein L26-like 1	RPL26L1	Homo sapiens
integrin, alpha 5 (fibronectin receptor, alpha polypeptide)	ITGA5	Homo sapiens
protein phosphatase, Mg2+/Mn2+ dependent, 1G	PPM1G	Homo sapiens
ATPase, H+ transporting, lysosomal 34kDa, V1 subunit D	ATP6V1D	Homo sapiens
calpain 5	CAPN5	Homo sapiens
ankyrin 1, erythrocytic	ANK1	Homo sapiens
chloride intracellular channel 4	CLIC4	Homo sapiens
natriuretic peptide receptor 3	NPR3	Homo sapiens
cadherin 2, type 1, N-cadherin (neuronal)	CDH2	Homo sapiens
synaptosomal-associated protein, 23kDa	SNAP23	Homo sapiens
CNDP dipeptidase 2 (metallopeptidase M20 family)	CNDP2	Homo sapiens
protease, serine, 8	PRSS8	Homo sapiens
RAB33B, member RAS oncogene family	RAB33B	Homo sapiens
pyrophosphatase (inorganic) 2	PPA2	Homo sapiens
atlastin GTPase 3	ATL3	Homo sapiens
C-terminal binding protein 2	CTBP2	Homo sapiens
protein C receptor, endothelial	PROCR	Homo sapiens
ribosomal protein S14	RPS14	Homo sapiens
scavenger receptor class B, member 1	SCARB1	Homo sapiens
ATPase, class VI, type 11A	ATP11A	Homo sapiens
coronin, actin binding protein, 1C	CORO1C	Homo sapiens
amyloid beta (A4) precursor-like protein 2	APLP2	Homo sapiens
mucin 16, cell surface associated	MUC16	Homo sapiens
glycogen synthase kinase 3 beta	GSK3B	Homo sapiens
sema domain, immunoglobulin domain (Ig), short basic domain, secreted, (semaphorin) 3C	SEMA3C	Homo sapiens
phosphatidylinositol-4-phosphate 5-kinase, type I, alpha	PIP5K1A	Homo sapiens
cyclin Y	CCNY	Homo sapiens
USO1 vesicle transport factor	USO1	Homo sapiens
Y box binding protein 1	YBX1	Homo sapiens
inhibitor of kappa light polypeptide gene enhancer in B-cells, kinase complex-associated protein	IKBKAP	Homo sapiens
kinesin family member 5B	KIF5B	Homo sapiens
angiotensin I converting enzyme 2	ACE2	Homo sapiens
ribosomal L1 domain containing 1	RSL1D1	Homo sapiens
ferritin, heavy polypeptide 1	FTH1	Homo sapiens
calpain 2, (m/II) large subunit	CAPN2	Homo sapiens
exocyst complex component 6B	EXOC6B	Homo sapiens
tyrosine 3-monooxygenase/tryptophan 5-monooxygenase activation protein, beta	YWHAB	Homo sapiens
phosphatase domain containing, paladin 1	PALD1	Homo sapiens
LIM and SH3 protein 1	LASP1	Homo sapiens
tubulin, alpha 1a	TUBA1A	Homo sapiens
histone cluster 1, H2ab	HIST1H2AB	Homo sapiens
sorting nexin family member 27	SNX27	Homo sapiens
eukaryotic translation initiation factor 4A3	EIF4A3	Homo sapiens
DIP2 disco-interacting protein 2 homolog B (Drosophila)	DIP2B	Homo sapiens
ubiquinol-cytochrome c reductase core protein II	UQCRC2	Homo sapiens
ribosomal protein L23a	RPL23A	Homo sapiens
aminopeptidase puromycin sensitive	NPEPPS	Homo sapiens
heterogeneous nuclear ribonucleoprotein U-like 2	HNRNPUL2	Homo sapiens
dipeptidyl-peptidase 3	DPP3	Homo sapiens
aminoacyl tRNA synthetase complex-interacting multifunctional protein 1	AIMP1	Homo sapiens
platelet-activating factor acetylhydrolase 1b, regulatory subunit 1 (45kDa)	PAFAH1B1	Homo sapiens
ubiquitin specific peptidase 46	USP46	Homo sapiens
cysteine-rich protein 2	CRIP2	Homo sapiens
tropomyosin 4	TPM4	Homo sapiens
sedoheptulokinase	SHPK	Homo sapiens
APH1A gamma secretase subunit	APH1A	Homo sapiens
mutS homolog 2	MSH2	Homo sapiens
peptidylprolyl isomerase A (cyclophilin A)	PPIA	Homo sapiens
BLK proto-oncogene, Src family tyrosine kinase	BLK	Homo sapiens
squamous cell carcinoma antigen recognized by T cells 3	SART3	Homo sapiens
coiled-coil domain containing 175	CCDC175	Homo sapiens
hypoxia up-regulated 1	HYOU1	Homo sapiens
calmodulin 3 (phosphorylase kinase, delta)	CALM3	Homo sapiens
histone cluster 2, H2aa3	HIST2H2AA3	Homo sapiens
integrin-linked kinase	ILK	Homo sapiens
cysteine conjugate-beta lyase 2	CCBL2	Homo sapiens
protein tyrosine phosphatase, receptor type, F	PTPRF	Homo sapiens
solute carrier family 7 (cationic amino acid transporter, y+ system), member 1	SLC7A1	Homo sapiens
CD151 molecule (Raph blood group)	CD151	Homo sapiens
SEC31 homolog A (S. cerevisiae)	SEC31A	Homo sapiens
phosphoribosylaminoimidazole carboxylase, phosphoribosylaminoimidazole succinocarboxamide synthetase	PAICS	Homo sapiens
NOP58 ribonucleoprotein	NOP58	Homo sapiens
ribosomal protein L10a	RPL10A	Homo sapiens
sepiapterin reductase (7,8-dihydrobiopterin:NADP+ oxidoreductase)	SPR	Homo sapiens
dynactin 2 (p50)	DCTN2	Homo sapiens
phenylalanyl-tRNA synthetase, alpha subunit	FARSA	Homo sapiens
protein disulfide isomerase family A, member 3	PDIA3	Homo sapiens
RRS1 ribosome biogenesis regulator homolog (S. cerevisiae)	RRS1	Homo sapiens
protein kinase, cAMP-dependent, catalytic, beta	PRKACB	Homo sapiens
cyclin-dependent kinase 5	CDK5	Homo sapiens
solute carrier family 4 (anion exchanger), member 2	SLC4A2	Homo sapiens
glutamyl-prolyl-tRNA synthetase	EPRS	Homo sapiens
heterogeneous nuclear ribonucleoprotein H1 (H)	HNRNPH1	Homo sapiens
mitogen-activated protein kinase kinase 2	MAP2K2	Homo sapiens
aconitase 1, soluble	ACO1	Homo sapiens
stress-induced phosphoprotein 1	STIP1	Homo sapiens
chromosome 5 open reading frame 15	C5orf15	Homo sapiens
ER lipid raft associated 1	ERLIN1	Homo sapiens
vacuolar protein sorting 4 homolog B (S. cerevisiae)	VPS4B	Homo sapiens
transmembrane protein 63B	TMEM63B	Homo sapiens
VAMP (vesicle-associated membrane protein)-associated protein A, 33kDa	VAPA	Homo sapiens
eukaryotic translation initiation factor 4B	EIF4B	Homo sapiens
syntaxin 16	STX16	Homo sapiens
spectrin repeat containing, nuclear envelope 2	SYNE2	Homo sapiens
phosphorylase, glycogen, liver	PYGL	Homo sapiens
lysosomal-associated membrane protein 1	LAMP1	Homo sapiens
acylglycerol kinase	AGK	Homo sapiens
mechanistic target of rapamycin (serine/threonine kinase)	MTOR	Homo sapiens
translin-associated factor X	TSNAX	Homo sapiens
non-POU domain containing, octamer-binding	NONO	Homo sapiens
N-acylsphingosine amidohydrolase (acid ceramidase) 1	ASAH1	Homo sapiens
InaD-like (Drosophila)	INADL	Homo sapiens
collagen, type XVIII, alpha 1	COL18A1	Homo sapiens
solute carrier family 2 (facilitated glucose transporter), member 12	SLC2A12	Homo sapiens
glycoprotein (transmembrane) nmb	GPNMB	Homo sapiens
exocyst complex component 1	EXOC1	Homo sapiens
phosphoinositide-3-kinase, regulatory subunit 1 (alpha)	PIK3R1	Homo sapiens
dimethylarginine dimethylaminohydrolase 2	DDAH2	Homo sapiens
acid phosphatase 1, soluble	ACP1	Homo sapiens
secretory carrier membrane protein 3	SCAMP3	Homo sapiens
proteasome (prosome, macropain) 26S subunit, non-ATPase, 10	PSMD10	Homo sapiens
cyclin and CBS domain divalent metal cation transport mediator 3	CNNM3	Homo sapiens
minichromosome maintenance complex component 3	MCM3	Homo sapiens
cyclin-dependent kinase 9	CDK9	Homo sapiens
phosphatidylinositol transfer protein, beta	PITPNB	Homo sapiens
beta-1,3-glucuronyltransferase 3	B3GAT3	Homo sapiens
KIAA1522	KIAA1522	Homo sapiens
proteasome (prosome, macropain) activator subunit 1 (PA28 alpha)	PSME1	Homo sapiens
protein tyrosine phosphatase type IVA, member 2	PTP4A2	Homo sapiens
gamma-glutamyltransferase 1	GGT1	Homo sapiens
hydroxyacyl-CoA dehydrogenase/3-ketoacyl-CoA thiolase/enoyl-CoA hydratase (trifunctional protein), beta subunit	HADHB	Homo sapiens
hemoglobin, delta	HBD	Homo sapiens
integrin, alpha 6	ITGA6	Homo sapiens
bleomycin hydrolase	BLMH	Homo sapiens
ADAM metallopeptidase domain 9	ADAM9	Homo sapiens
solute carrier family 39 (zinc transporter), member 6	SLC39A6	Homo sapiens
Ras suppressor protein 1	RSU1	Homo sapiens
transglutaminase 2	TGM2	Homo sapiens
ubiquitin-conjugating enzyme E2O	UBE2O	Homo sapiens
Yip1 interacting factor homolog B (S. cerevisiae)	YIF1B	Homo sapiens
NME/NM23 nucleoside diphosphate kinase 1	NME1	Homo sapiens
golgin A5	GOLGA5	Homo sapiens
armadillo repeat gene deleted in velocardiofacial syndrome	ARVCF	Homo sapiens
ATP synthase, H+ transporting, mitochondrial F1 complex, O subunit	ATP5O	Homo sapiens
solute carrier family 16 (monocarboxylate transporter), member 1	SLC16A1	Homo sapiens
lanosterol synthase (2,3-oxidosqualene-lanosterol cyclase)	LSS	Homo sapiens
platelet-activating factor acetylhydrolase 1b, catalytic subunit 2 (30kDa)	PAFAH1B2	Homo sapiens
phosphofructokinase, liver	PFKL	Homo sapiens
melanoma cell adhesion molecule	MCAM	Homo sapiens
neuroplastin	NPTN	Homo sapiens
transmembrane protein 27	TMEM27	Homo sapiens
vacuolar protein sorting 25 homolog (S. cerevisiae)	VPS25	Homo sapiens
apolipoprotein E	APOE	Homo sapiens
RAD23 homolog B (S. cerevisiae)	RAD23B	Homo sapiens
coatomer protein complex, subunit gamma 1	COPG1	Homo sapiens
protein kinase, cAMP-dependent, catalytic, alpha	PRKACA	Homo sapiens
histone cluster 1, H4i	HIST1H4I	Homo sapiens
serine/arginine-rich splicing factor 7	SRSF7	Homo sapiens
capping protein (actin filament) muscle Z-line, alpha 2	CAPZA2	Homo sapiens
N-ethylmaleimide-sensitive factor attachment protein, gamma	NAPG	Homo sapiens
magnesium-dependent phosphatase 1	MDP1	Homo sapiens
poly(rC) binding protein 1	PCBP1	Homo sapiens
glutathione S-transferase pi 1	GSTP1	Homo sapiens
mitogen-activated protein kinase 8	MAPK8	Homo sapiens
complement component 4B (Chido blood group)	C4B	Homo sapiens
retinoblastoma binding protein 7	RBBP7	Homo sapiens
lethal giant larvae homolog 2 (Drosophila)	LLGL2	Homo sapiens
5-aminoimidazole-4-carboxamide ribonucleotide formyltransferase/IMP cyclohydrolase	ATIC	Homo sapiens
protein phosphatase 1, catalytic subunit, alpha isozyme	PPP1CA	Homo sapiens
WD repeat domain 33	WDR33	Homo sapiens
survival of motor neuron 1, telomeric	SMN1	Homo sapiens
nudix (nucleoside diphosphate linked moiety X)-type motif 21	NUDT21	Homo sapiens
nicotinate phosphoribosyltransferase	NAPRT	Homo sapiens
COP9 signalosome subunit 5	COPS5	Homo sapiens
adenylate cyclase 6	ADCY6	Homo sapiens
U2 snRNP-associated SURP domain containing	U2SURP	Homo sapiens
myosin IB	MYO1B	Homo sapiens
ubiquitin-like modifier activating enzyme 1	UBA1	Homo sapiens
GID complex subunit 8	GID8	Homo sapiens
regulator of G-protein signaling 20	RGS20	Homo sapiens
WD repeat domain 1	WDR1	Homo sapiens
golgi integral membrane protein 4	GOLIM4	Homo sapiens
phosphofructokinase, platelet	PFKP	Homo sapiens
vacuolar protein sorting 45 homolog (S. cerevisiae)	VPS45	Homo sapiens
tyrosine 3-monooxygenase/tryptophan 5-monooxygenase activation protein, theta	YWHAQ	Homo sapiens
cullin 1	CUL1	Homo sapiens
heat shock 60kDa protein 1 (chaperonin)	HSPD1	Homo sapiens
uridine monophosphate synthetase	UMPS	Homo sapiens
golgi brefeldin A resistant guanine nucleotide exchange factor 1	GBF1	Homo sapiens
VANGL planar cell polarity protein 1	VANGL1	Homo sapiens
acyl-CoA binding domain containing 3	ACBD3	Homo sapiens
glutamic-oxaloacetic transaminase 1, soluble	GOT1	Homo sapiens
ribosomal protein S18	RPS18	Homo sapiens
flotillin 1	FLOT1	Homo sapiens
seryl-tRNA synthetase	SARS	Homo sapiens
hydroxyacyl-CoA dehydrogenase	HADH	Homo sapiens
adhesion G protein-coupled receptor E5	ADGRE5	Homo sapiens
high mobility group AT-hook 1	HMGA1	Homo sapiens
pre-mRNA processing factor 19	PRPF19	Homo sapiens
golgi glycoprotein 1	GLG1	Homo sapiens
peptidase D	PEPD	Homo sapiens
pituitary tumor-transforming 1 interacting protein	PTTG1IP	Homo sapiens
SWI/SNF related, matrix associated, actin dependent regulator of chromatin, subfamily a, member 5	SMARCA5	Homo sapiens
keratin 77, type II	KRT77	Homo sapiens
lactate dehydrogenase A	LDHA	Homo sapiens
RNA 2',3'-cyclic phosphate and 5'-OH ligase	RTCB	Homo sapiens
dynein, cytoplasmic 1, intermediate chain 2	DYNC1I2	Homo sapiens
frizzled class receptor 2	FZD2	Homo sapiens
proteasome (prosome, macropain) 26S subunit, non-ATPase, 7	PSMD7	Homo sapiens
thymopoietin	TMPO	Homo sapiens
tubulin, gamma 1	TUBG1	Homo sapiens
solute carrier family 26 (anion exchanger), member 6	SLC26A6	Homo sapiens
myosin, heavy chain 10, non-muscle	MYH10	Homo sapiens
lamin B1	LMNB1	Homo sapiens
ATPase, Ca++ transporting, cardiac muscle, slow twitch 2	ATP2A2	Homo sapiens
KIAA0368	KIAA0368	Homo sapiens
family with sequence similarity 171, member A1	FAM171A1	Homo sapiens
hexosaminidase A (alpha polypeptide)	HEXA	Homo sapiens
CWF19-like 1, cell cycle control (S. pombe)	CWF19L1	Homo sapiens
myosin, heavy chain 14, non-muscle	MYH14	Homo sapiens
septin 2	2022-09-02	Homo sapiens
eva-1 homolog B (C. elegans)	EVA1B	Homo sapiens
target of myb1 (chicken)-like 1	TOM1L1	Homo sapiens
RAB5A, member RAS oncogene family	RAB5A	Homo sapiens
DEAD (Asp-Glu-Ala-Asp) box helicase 21	DDX21	Homo sapiens
phenylalanyl-tRNA synthetase, beta subunit	FARSB	Homo sapiens
carboxypeptidase M	CPM	Homo sapiens
guanine nucleotide binding protein (G protein), alpha inhibiting activity polypeptide 1	GNAI1	Homo sapiens
integrin, alpha V	ITGAV	Homo sapiens
phosphatidylinositol-5-phosphate 4-kinase, type II, gamma	PIP4K2C	Homo sapiens
fermitin family member 2	FERMT2	Homo sapiens
catenin (cadherin-associated protein), delta 1	CTNND1	Homo sapiens
plastin 1	PLS1	Homo sapiens
guanine nucleotide binding protein (G protein), alpha 13	GNA13	Homo sapiens
ATP citrate lyase	ACLY	Homo sapiens
solute carrier family 25 (mitochondrial carrier; phosphate carrier), member 3	SLC25A3	Homo sapiens
aldehyde dehydrogenase 16 family, member A1	ALDH16A1	Homo sapiens
FERM, RhoGEF (ARHGEF) and pleckstrin domain protein 1 (chondrocyte-derived)	FARP1	Homo sapiens
myristoylated alanine-rich protein kinase C substrate	MARCKS	Homo sapiens
enolase 2 (gamma, neuronal)	ENO2	Homo sapiens
Rho guanine nucleotide exchange factor (GEF) 16	ARHGEF16	Homo sapiens
RNA binding motif protein 4	RBM4	Homo sapiens
mannosidase, alpha, class 1B, member 1	MAN1B1	Homo sapiens
NDRG family member 3	NDRG3	Homo sapiens
host cell factor C1	HCFC1	Homo sapiens
exportin 5	XPO5	Homo sapiens
insulin-degrading enzyme	IDE	Homo sapiens
DIP2 disco-interacting protein 2 homolog C (Drosophila)	DIP2C	Homo sapiens
stomatin (EPB72)-like 2	STOML2	Homo sapiens
MET proto-oncogene, receptor tyrosine kinase	MET	Homo sapiens
eukaryotic translation initiation factor 4 gamma, 1	EIF4G1	Homo sapiens
heat shock 70kDa protein 9 (mortalin)	HSPA9	Homo sapiens
eukaryotic translation initiation factor 4E	EIF4E	Homo sapiens
chaperonin containing TCP1, subunit 2 (beta)	CCT2	Homo sapiens
thiopurine S-methyltransferase	TPMT	Homo sapiens
eukaryotic translation initiation factor 3, subunit B	EIF3B	Homo sapiens
tumor-associated calcium signal transducer 2	TACSTD2	Homo sapiens
sorting nexin 5	SNX5	Homo sapiens
ribosomal protein S25	RPS25	Homo sapiens
heterogeneous nuclear ribonucleoprotein F	HNRNPF	Homo sapiens
protein phosphatase, Mg2+/Mn2+ dependent, 1B	PPM1B	Homo sapiens
alcohol dehydrogenase 5 (class III), chi polypeptide	ADH5	Homo sapiens
eukaryotic translation initiation factor 6	EIF6	Homo sapiens
tetratricopeptide repeat domain 7A	TTC7A	Homo sapiens
dedicator of cytokinesis 7	DOCK7	Homo sapiens
spectrin, beta, non-erythrocytic 1	SPTBN1	Homo sapiens
formin binding protein 1-like	FNBP1L	Homo sapiens
CD81 molecule	CD81	Homo sapiens
superoxide dismutase 1, soluble	SOD1	Homo sapiens
telomerase-associated protein 1	TEP1	Homo sapiens
ras-related C3 botulinum toxin substrate 2 (rho family, small GTP binding protein Rac2)	RAC2	Homo sapiens
nucleobindin 1	NUCB1	Homo sapiens
ATPase, Cu++ transporting, alpha polypeptide	ATP7A	Homo sapiens
membrane protein, palmitoylated 7 (MAGUK p55 subfamily member 7)	MPP7	Homo sapiens
ubiquitin-like modifier activating enzyme 5	UBA5	Homo sapiens
actinin, alpha 1	ACTN1	Homo sapiens
syntaxin binding protein 3	STXBP3	Homo sapiens
FUS RNA binding protein	FUS	Homo sapiens
coiled-coil and C2 domain containing 1B	CC2D1B	Homo sapiens
protein phosphatase 2, regulatory subunit A, beta	PPP2R1B	Homo sapiens
RAB5C, member RAS oncogene family	RAB5C	Homo sapiens
Kirsten rat sarcoma viral oncogene homolog	KRAS	Homo sapiens
fermitin family member 3	FERMT3	Homo sapiens
trans-golgi network protein 2	TGOLN2	Homo sapiens
GDP dissociation inhibitor 1	GDI1	Homo sapiens
RAB2A, member RAS oncogene family	RAB2A	Homo sapiens
ribosomal protein S10	RPS10	Homo sapiens
tetratricopeptide repeat domain 37	TTC37	Homo sapiens
APEX nuclease (multifunctional DNA repair enzyme) 1	APEX1	Homo sapiens
complement component 9	C9	Homo sapiens
cytoskeleton-associated protein 4	CKAP4	Homo sapiens
RAB1B, member RAS oncogene family	RAB1B	Homo sapiens
coxsackie virus and adenovirus receptor	CXADR	Homo sapiens
twinfilin actin binding protein 1	TWF1	Homo sapiens
ATPase, H+ transporting, lysosomal 38kDa, V0 subunit d1	ATP6V0D1	Homo sapiens
enolase 1, (alpha)	ENO1	Homo sapiens
gap junction protein, alpha 1, 43kDa	GJA1	Homo sapiens
ubiquitin protein ligase E3 component n-recognin 4	UBR4	Homo sapiens
nucleoporin 205kDa	NUP205	Homo sapiens
THO complex 1	THOC1	Homo sapiens
EPH receptor A4	EPHA4	Homo sapiens
proteasome (prosome, macropain) subunit, alpha type, 7	PSMA7	Homo sapiens
H1 histone family, member 0	H1F0	Homo sapiens
hydroxysteroid (17-beta) dehydrogenase 4	HSD17B4	Homo sapiens
ras-related C3 botulinum toxin substrate 3 (rho family, small GTP binding protein Rac3)	RAC3	Homo sapiens
late endosomal/lysosomal adaptor, MAPK and MTOR activator 1	LAMTOR1	Homo sapiens
protein kinase N2	PKN2	Homo sapiens
syntaxin 6	STX6	Homo sapiens
guanine nucleotide binding protein-like 1	GNL1	Homo sapiens
transmembrane protein 33	TMEM33	Homo sapiens
importin 11	IPO11	Homo sapiens
WD repeat domain 18	WDR18	Homo sapiens
small nuclear ribonucleoprotein 200kDa (U5)	SNRNP200	Homo sapiens
glypican 6	GPC6	Homo sapiens
voltage-dependent anion channel 2	VDAC2	Homo sapiens
proteasome (prosome, macropain) 26S subunit, non-ATPase, 1	PSMD1	Homo sapiens
ribosomal protein S4, X-linked	RPS4X	Homo sapiens
IMP (inosine 5'-monophosphate) dehydrogenase 2	IMPDH2	Homo sapiens
ectonucleotide pyrophosphatase/phosphodiesterase 4 (putative)	ENPP4	Homo sapiens
KIAA1033	KIAA1033	Homo sapiens
dynein, cytoplasmic 1, light intermediate chain 2	DYNC1LI2	Homo sapiens
arrestin domain containing 1	ARRDC1	Homo sapiens
matrix metallopeptidase 1	MMP1	Homo sapiens
DEAD (Asp-Glu-Ala-Asp) box helicase 1	DDX1	Homo sapiens
heat shock 70kDa protein 8	HSPA8	Homo sapiens
glutathione peroxidase 4	GPX4	Homo sapiens
opioid growth factor receptor	OGFR	Homo sapiens
RAB32, member RAS oncogene family	RAB32	Homo sapiens
BRX1, biogenesis of ribosomes	BRIX1	Homo sapiens
ubiquitin carboxyl-terminal esterase L1 (ubiquitin thiolesterase)	UCHL1	Homo sapiens
proteasome (prosome, macropain) 26S subunit, non-ATPase, 4	PSMD4	Homo sapiens
collectin sub-family member 12	COLEC12	Homo sapiens
protein phosphatase 6, catalytic subunit	PPP6C	Homo sapiens
acidic residue methyltransferase 1	ARMT1	Homo sapiens
cytochrome b5 reductase 3	CYB5R3	Homo sapiens
NHL repeat containing 2	NHLRC2	Homo sapiens
chromobox homolog 3	CBX3	Homo sapiens
BCL2-associated athanogene 6	BAG6	Homo sapiens
solute carrier family 44 (choline transporter), member 1	SLC44A1	Homo sapiens
ubiquitin specific peptidase 5 (isopeptidase T)	USP5	Homo sapiens
proteasome (prosome, macropain) subunit, beta type, 4	PSMB4	Homo sapiens
myosin XVIIIA	MYO18A	Homo sapiens
lactotransferrin	LTF	Homo sapiens
ribosomal protein S2	RPS2	Homo sapiens
eukaryotic translation initiation factor 3, subunit K	EIF3K	Homo sapiens
glyoxalase I	GLO1	Homo sapiens
transaldolase 1	TALDO1	Homo sapiens
dimethylarginine dimethylaminohydrolase 1	DDAH1	Homo sapiens
vesicle (multivesicular body) trafficking 1	VTA1	Homo sapiens
ribosomal protein S17	RPS17	Homo sapiens
xylosylprotein beta 1,4-galactosyltransferase, polypeptide 7	B4GALT7	Homo sapiens
TNF receptor-associated factor 4	TRAF4	Homo sapiens
keratin 8, type II	KRT8	Homo sapiens
DnaJ (Hsp40) homolog, subfamily A, member 2	DNAJA2	Homo sapiens
translocase of inner mitochondrial membrane 50 homolog (S. cerevisiae)	TIMM50	Homo sapiens
RAB43, member RAS oncogene family	RAB43	Homo sapiens
vinculin	VCL	Homo sapiens
cullin-associated and neddylation-dissociated 1	CAND1	Homo sapiens
SEC24 family member C	SEC24C	Homo sapiens
cystathionine-beta-synthase	CBS	Homo sapiens
carbonic anhydrase XII	CA12	Homo sapiens
capping protein (actin filament), gelsolin-like	CAPG	Homo sapiens
tight junction protein 2	TJP2	Homo sapiens
lysine (K)-specific demethylase 1A	KDM1A	Homo sapiens
3-hydroxy-3-methylglutaryl-CoA synthase 1 (soluble)	HMGCS1	Homo sapiens
serine palmitoyltransferase, long chain base subunit 1	SPTLC1	Homo sapiens
phospholipase C, delta 3	PLCD3	Homo sapiens
translocase of outer mitochondrial membrane 22 homolog (yeast)	TOMM22	Homo sapiens
actin related protein 2/3 complex, subunit 2, 34kDa	ARPC2	Homo sapiens
chromosome 6 open reading frame 163	C6orf163	Homo sapiens
nucleophosmin (nucleolar phosphoprotein B23, numatrin)	NPM1	Homo sapiens
splicing factor 3b, subunit 2, 145kDa	SF3B2	Homo sapiens
early endosome antigen 1	EEA1	Homo sapiens
RAB35, member RAS oncogene family	RAB35	Homo sapiens
complement component 3	C3	Homo sapiens
plakophilin 4	PKP4	Homo sapiens
increased sodium tolerance 1 homolog (yeast)	IST1	Homo sapiens
eukaryotic translation initiation factor 4A1	EIF4A1	Homo sapiens
proline, glutamate and leucine rich protein 1	PELP1	Homo sapiens
kelch-like family member 14	KLHL14	Homo sapiens
eukaryotic translation elongation factor 1 epsilon 1	EEF1E1	Homo sapiens
farnesyl diphosphate synthase	FDPS	Homo sapiens
ATP-binding cassette, sub-family C (CFTR/MRP), member 5	ABCC5	Homo sapiens
RAN binding protein 3	RANBP3	Homo sapiens
Rho guanine nucleotide exchange factor (GEF) 7	ARHGEF7	Homo sapiens
WD repeat domain 77	WDR77	Homo sapiens
methionyl-tRNA synthetase	MARS	Homo sapiens
osteoclast stimulating factor 1	OSTF1	Homo sapiens
zinc finger, DHHC-type containing 18	ZDHHC18	Homo sapiens
ribosomal protein L13	RPL13	Homo sapiens
ezrin	EZR	Homo sapiens
protein tyrosine phosphatase, receptor type, S	PTPRS	Homo sapiens
ADP-ribosylation factor-like 8A	ARL8A	Homo sapiens
cyclin and CBS domain divalent metal cation transport mediator 4	CNNM4	Homo sapiens
solute carrier family 1 (glial high affinity glutamate transporter), member 3	SLC1A3	Homo sapiens
major histocompatibility complex, class I, C	HLA-C	Homo sapiens
minichromosome maintenance complex component 4	MCM4	Homo sapiens
homer scaffolding protein 3	HOMER3	Homo sapiens
progesterone receptor membrane component 1	PGRMC1	Homo sapiens
tetraspanin 4	TSPAN4	Homo sapiens
glucosidase, alpha; acid	GAA	Homo sapiens
neural precursor cell expressed, developmentally down-regulated 4-like, E3 ubiquitin protein ligase	NEDD4L	Homo sapiens
immunoglobulin superfamily, member 3	IGSF3	Homo sapiens
penta-EF-hand domain containing 1	PEF1	Homo sapiens
ribosomal protein S6	RPS6	Homo sapiens
claudin 1	CLDN1	Homo sapiens
SERPINE1 mRNA binding protein 1	SERBP1	Homo sapiens
LPS-responsive vesicle trafficking, beach and anchor containing	LRBA	Homo sapiens
histone cluster 4, H4	HIST4H4	Homo sapiens
oxidative stress responsive 1	OXSR1	Homo sapiens
plastin 3	PLS3	Homo sapiens
proteasome (prosome, macropain) subunit, beta type, 6	PSMB6	Homo sapiens
neural cell adhesion molecule 1	NCAM1	Homo sapiens
solute carrier family 7 (amino acid transporter light chain, L system), member 5	SLC7A5	Homo sapiens
MAP/microtubule affinity-regulating kinase 3	MARK3	Homo sapiens
ATP-binding cassette, sub-family B (MDR/TAP), member 6 (Langereis blood group)	ABCB6	Homo sapiens
guanine nucleotide binding protein (G protein), beta polypeptide 2-like 1	GNB2L1	Homo sapiens
exportin 1	XPO1	Homo sapiens
protein kinase, cAMP-dependent, regulatory, type II, alpha	PRKAR2A	Homo sapiens
COP9 signalosome subunit 3	COPS3	Homo sapiens
ribosomal protein L24	RPL24	Homo sapiens
shisa family member 2	SHISA2	Homo sapiens
cytochrome b5 type B (outer mitochondrial membrane)	CYB5B	Homo sapiens
peptidyl-tRNA hydrolase 2	PTRH2	Homo sapiens
ATPase type 13A3	ATP13A3	Homo sapiens
heterogeneous nuclear ribonucleoprotein D-like	HNRNPDL	Homo sapiens
stonin 2	STON2	Homo sapiens
proteasome (prosome, macropain) 26S subunit, ATPase, 5	PSMC5	Homo sapiens
malignant T cell amplified sequence 1	MCTS1	Homo sapiens
LIM and cysteine-rich domains 1	LMCD1	Homo sapiens
EFR3 homolog A (S. cerevisiae)	EFR3A	Homo sapiens
glucosamine (N-acetyl)-6-sulfatase	GNS	Homo sapiens
high mobility group AT-hook 2	HMGA2	Homo sapiens
activated leukocyte cell adhesion molecule	ALCAM	Homo sapiens
thioredoxin domain containing 5 (endoplasmic reticulum)	TXNDC5	Homo sapiens
actin, alpha, cardiac muscle 1	ACTC1	Homo sapiens
histone cluster 2, H3d	HIST2H3D	Homo sapiens
proteasome (prosome, macropain) 26S subunit, ATPase, 2	PSMC2	Homo sapiens
mucolipin 1	MCOLN1	Homo sapiens
mahogunin ring finger 1, E3 ubiquitin protein ligase	MGRN1	Homo sapiens
annexin A11	ANXA11	Homo sapiens
charged multivesicular body protein 4B	CHMP4B	Homo sapiens
aldo-keto reductase family 1, member B1 (aldose reductase)	AKR1B1	Homo sapiens
basal cell adhesion molecule (Lutheran blood group)	BCAM	Homo sapiens
GDP-mannose pyrophosphorylase B	GMPPB	Homo sapiens
RELT-like 1	RELL1	Homo sapiens
ATPase, H+ transporting, lysosomal 70kDa, V1 subunit A	ATP6V1A	Homo sapiens
ribosomal protein S15	RPS15	Homo sapiens
tissue specific transplantation antigen P35B	TSTA3	Homo sapiens
echinoderm microtubule associated protein like 4	EML4	Homo sapiens
surfeit 4	SURF4	Homo sapiens
claudin 4	CLDN4	Homo sapiens
Rho GDP dissociation inhibitor (GDI) alpha	ARHGDIA	Homo sapiens
zinc finger CCCH-type, antiviral 1-like	ZC3HAV1L	Homo sapiens
leucyl-tRNA synthetase	LARS	Homo sapiens
sphingosine-1-phosphate lyase 1	SGPL1	Homo sapiens
neuronal calcium sensor 1	NCS1	Homo sapiens
aspartyl aminopeptidase	DNPEP	Homo sapiens
interleukin enhancer binding factor 2	ILF2	Homo sapiens
aldehyde dehydrogenase 1 family, member A1	ALDH1A1	Homo sapiens
suppression of tumorigenicity 14 (colon carcinoma)	ST14	Homo sapiens
family with sequence similarity 129, member A	FAM129A	Homo sapiens
phosphatidic acid phosphatase type 2B	PPAP2B	Homo sapiens
heme oxygenase 2	HMOX2	Homo sapiens
transient receptor potential cation channel, subfamily C, member 6	TRPC6	Homo sapiens
RPTOR independent companion of MTOR, complex 2	RICTOR	Homo sapiens
N(alpha)-acetyltransferase 15, NatA auxiliary subunit	NAA15	Homo sapiens
cathepsin C	CTSC	Homo sapiens
periplakin	PPL	Homo sapiens
leucine rich repeat containing 59	LRRC59	Homo sapiens
HCK proto-oncogene, Src family tyrosine kinase	HCK	Homo sapiens
glyceraldehyde-3-phosphate dehydrogenase	GAPDH	Homo sapiens
zyxin	ZYX	Homo sapiens
solute carrier family 12 (sodium/potassium/chloride transporter), member 2	SLC12A2	Homo sapiens
POTE ankyrin domain family, member E	POTEE	Homo sapiens
discoidin domain receptor tyrosine kinase 1	DDR1	Homo sapiens
transmembrane protein 109	TMEM109	Homo sapiens
tumor necrosis factor receptor superfamily, member 11b	TNFRSF11B	Homo sapiens
translocase of outer mitochondrial membrane 70 homolog A (S. cerevisiae)	TOMM70A	Homo sapiens
small nuclear ribonucleoprotein polypeptides B and B1	SNRPB	Homo sapiens
coiled-coil domain containing 115	CCDC115	Homo sapiens
UEV and lactate/malate dehyrogenase domains	UEVLD	Homo sapiens
histone cluster 1, H4j	HIST1H4J	Homo sapiens
pyruvate dehydrogenase (lipoamide) alpha 1	PDHA1	Homo sapiens
transmembrane emp24 protein transport domain containing 9	TMED9	Homo sapiens
guanine nucleotide binding protein (G protein), beta polypeptide 2	GNB2	Homo sapiens
aldehyde dehydrogenase 3 family, member B1	ALDH3B1	Homo sapiens
serine/arginine-rich splicing factor 2	SRSF2	Homo sapiens
F-box protein 17	FBXO17	Homo sapiens
caveolin 1, caveolae protein, 22kDa	CAV1	Homo sapiens
eukaryotic translation elongation factor 1 beta 2	EEF1B2	Homo sapiens
Treacher Collins-Franceschetti syndrome 1	TCOF1	Homo sapiens
adaptor-related protein complex 2, alpha 1 subunit	AP2A1	Homo sapiens
proteasome (prosome, macropain) 26S subunit, ATPase, 4	PSMC4	Homo sapiens
C-terminal binding protein 1	CTBP1	Homo sapiens
proteasome (prosome, macropain) assembly chaperone 2	PSMG2	Homo sapiens
Vac14 homolog (S. cerevisiae)	VAC14	Homo sapiens
proteasome (prosome, macropain) 26S subunit, non-ATPase, 11	PSMD11	Homo sapiens
parvin, beta	PARVB	Homo sapiens
ribosomal protein S8	RPS8	Homo sapiens
heart development protein with EGF-like domains 1	HEG1	Homo sapiens
cofilin 1 (non-muscle)	CFL1	Homo sapiens
aminoacyl tRNA synthetase complex-interacting multifunctional protein 2	AIMP2	Homo sapiens
transketolase	TKT	Homo sapiens
chromosome 14 open reading frame 166	C14orf166	Homo sapiens
ladinin 1	LAD1	Homo sapiens
solute carrier family 9, subfamily A (NHE3, cation proton antiporter 3), member 3 regulator 2	SLC9A3R2	Homo sapiens
keratin 2, type II	KRT2	Homo sapiens
myosin, light chain 6, alkali, smooth muscle and non-muscle	MYL6	Homo sapiens
purine-rich element binding protein A	PURA	Homo sapiens
cytohesin 3	CYTH3	Homo sapiens
family with sequence similarity 171, member A2	FAM171A2	Homo sapiens
vacuolar protein sorting 51 homolog (S. cerevisiae)	VPS51	Homo sapiens
protein tyrosine phosphatase, non-receptor type 11	PTPN11	Homo sapiens
ribosomal protein L4	RPL4	Homo sapiens
glutaminase	GLS	Homo sapiens
suppressor of Ty 16 homolog (S. cerevisiae)	SUPT16H	Homo sapiens
tripeptidyl peptidase I	TPP1	Homo sapiens
v-akt murine thymoma viral oncogene homolog 2	AKT2	Homo sapiens
glucan (1,4-alpha-), branching enzyme 1	GBE1	Homo sapiens
uroplakin 3B-like	UPK3BL	Homo sapiens
histone cluster 1, H1b	HIST1H1B	Homo sapiens
leucine aminopeptidase 3	LAP3	Homo sapiens
polymerase (RNA) II (DNA directed) polypeptide A, 220kDa	POLR2A	Homo sapiens
vimentin	VIM	Homo sapiens
histone cluster 2, H3a	HIST2H3A	Homo sapiens
myeloid/lymphoid or mixed-lineage leukemia (trithorax homolog, Drosophila); translocated to, 4	MLLT4	Homo sapiens
ubiquitin specific peptidase 9, X-linked	USP9X	Homo sapiens
Ral GTPase activating protein, beta subunit (non-catalytic)	RALGAPB	Homo sapiens
mannosidase, alpha, class 1A, member 2	MAN1A2	Homo sapiens
proteasome (prosome, macropain) 26S subunit, ATPase, 3	PSMC3	Homo sapiens
WD repeat domain 61	WDR61	Homo sapiens
calcium binding protein 39	CAB39	Homo sapiens
X-prolyl aminopeptidase (aminopeptidase P) 1, soluble	XPNPEP1	Homo sapiens
alanyl (membrane) aminopeptidase	ANPEP	Homo sapiens
DnaJ (Hsp40) homolog, subfamily C, member 9	DNAJC9	Homo sapiens
protein kinase C, alpha	PRKCA	Homo sapiens
inositol monophosphatase domain containing 1	IMPAD1	Homo sapiens
matrix metallopeptidase 15 (membrane-inserted)	MMP15	Homo sapiens
serine/threonine protein kinase 26	STK26	Homo sapiens
charged multivesicular body protein 4A	CHMP4A	Homo sapiens
calcineurin-like EF-hand protein 1	CHP1	Homo sapiens
RAP2B, member of RAS oncogene family	RAP2B	Homo sapiens
unc-45 homolog A (C. elegans)	UNC45A	Homo sapiens
phosphatidylinositol 4-kinase type 2 alpha	PI4K2A	Homo sapiens
clathrin, light chain A	CLTA	Homo sapiens
GDP-mannose pyrophosphorylase A	GMPPA	Homo sapiens
paxillin	PXN	Homo sapiens
solute carrier family 38, member 2	SLC38A2	Homo sapiens
tetratricopeptide repeat domain 7B	TTC7B	Homo sapiens
aldolase A, fructose-bisphosphate	ALDOA	Homo sapiens
transmembrane protein 237	TMEM237	Homo sapiens
gamma-glutamyl hydrolase (conjugase, folylpolygammaglutamyl hydrolase)	GGH	Homo sapiens
solute carrier organic anion transporter family, member 4A1	SLCO4A1	Homo sapiens
cytidine monophosphate (UMP-CMP) kinase 1, cytosolic	CMPK1	Homo sapiens
protein phosphatase, Mg2+/Mn2+ dependent, 1A	PPM1A	Homo sapiens
tight junction protein 1	TJP1	Homo sapiens
nuclear mitotic apparatus protein 1	NUMA1	Homo sapiens
CUB domain containing protein 1	CDCP1	Homo sapiens
adaptor protein, phosphotyrosine interaction, PH domain and leucine zipper containing 2	APPL2	Homo sapiens
microsomal glutathione S-transferase 2	MGST2	Homo sapiens
serine incorporator 1	SERINC1	Homo sapiens
solute carrier family 9, subfamily A (NHE1, cation proton antiporter 1), member 1	SLC9A1	Homo sapiens
laminin, beta 2 (laminin S)	LAMB2	Homo sapiens
pre-mRNA processing factor 31	PRPF31	Homo sapiens
poly (ADP-ribose) polymerase family, member 4	PARP4	Homo sapiens
adenosylhomocysteinase-like 1	AHCYL1	Homo sapiens
proteasome (prosome, macropain) subunit, alpha type, 6	PSMA6	Homo sapiens
ATPase, aminophospholipid transporter, class I, type 8B, member 1	ATP8B1	Homo sapiens
transient receptor potential cation channel, subfamily M, member 4	TRPM4	Homo sapiens
farnesyltransferase, CAAX box, alpha	FNTA	Homo sapiens
secretory carrier membrane protein 2	SCAMP2	Homo sapiens
adaptor-related protein complex 2, alpha 2 subunit	AP2A2	Homo sapiens
dynein, axonemal, assembly factor 5	DNAAF5	Homo sapiens
CD63 molecule	CD63	Homo sapiens
aquaporin 5	AQP5	Homo sapiens
CoA synthase	COASY	Homo sapiens
Rho guanine nucleotide exchange factor (GEF) 39	ARHGEF39	Homo sapiens
ARP1 actin-related protein 1 homolog A, centractin alpha (yeast)	ACTR1A	Homo sapiens
RNA binding motif protein, X-linked	RBMX	Homo sapiens
protein tyrosine phosphatase, receptor type, C	PTPRC	Homo sapiens
collagen, type XII, alpha 1	COL12A1	Homo sapiens
carboxypeptidase D	CPD	Homo sapiens
poly (ADP-ribose) polymerase 1	PARP1	Homo sapiens
tubulin, beta 4A class IVa	TUBB4A	Homo sapiens
exocyst complex component 8	EXOC8	Homo sapiens
transmembrane emp24 protein transport domain containing 4	TMED4	Homo sapiens
leucine-rich pentatricopeptide repeat containing	LRPPRC	Homo sapiens
ATPase, H+ transporting, lysosomal 56/58kDa, V1 subunit B2	ATP6V1B2	Homo sapiens
natriuretic peptide receptor 1	NPR1	Homo sapiens
ribosomal protein L27a	RPL27A	Homo sapiens
sorting nexin 1	SNX1	Homo sapiens
histone deacetylase 2	HDAC2	Homo sapiens
kinesin family member 13B	KIF13B	Homo sapiens
phosphatidylinositol transfer protein, alpha	PITPNA	Homo sapiens
amyloid beta (A4) precursor protein	APP	Homo sapiens
CD200 molecule	CD200	Homo sapiens
annexin A4	ANXA4	Homo sapiens
solute carrier family 6 (neurotransmitter transporter, glycine), member 9	SLC6A9	Homo sapiens
ring finger and FYVE-like domain containing E3 ubiquitin protein ligase	RFFL	Homo sapiens
heterogeneous nuclear ribonucleoprotein A0	HNRNPA0	Homo sapiens
metastasis associated 1 family, member 2	MTA2	Homo sapiens
transmembrane emp24-like trafficking protein 10 (yeast)	TMED10	Homo sapiens
N-ethylmaleimide-sensitive factor	NSF	Homo sapiens
rhophilin, Rho GTPase binding protein 2	RHPN2	Homo sapiens
cyclin-dependent kinase 1	CDK1	Homo sapiens
glyoxylate reductase/hydroxypyruvate reductase	GRHPR	Homo sapiens
peptidase M20 domain containing 2	PM20D2	Homo sapiens
intercellular adhesion molecule 1	ICAM1	Homo sapiens
CD2-associated protein	CD2AP	Homo sapiens
ribosomal protein L13a	RPL13A	Homo sapiens
heterogeneous nuclear ribonucleoprotein H3 (2H9)	HNRNPH3	Homo sapiens
polypeptide N-acetylgalactosaminyltransferase 3	GALNT3	Homo sapiens
serpin peptidase inhibitor, clade C (antithrombin), member 1	SERPINC1	Homo sapiens
v-ral simian leukemia viral oncogene homolog A (ras related)	RALA	Homo sapiens
transmembrane protein 43	TMEM43	Homo sapiens
fumarate hydratase	FH	Homo sapiens
stratifin	SFN	Homo sapiens
Rho GTPase activating protein 8	ARHGAP8	Homo sapiens
WD repeat domain 82	WDR82	Homo sapiens
prenylcysteine oxidase 1	PCYOX1	Homo sapiens
COP9 signalosome subunit 2	COPS2	Homo sapiens
kinesin light chain 1	KLC1	Homo sapiens
exocyst complex component 3	EXOC3	Homo sapiens
solute carrier family 12, member 9	SLC12A9	Homo sapiens
STE20-like kinase	SLK	Homo sapiens
erythrocyte membrane protein band 4.1 like 5	EPB41L5	Homo sapiens
minichromosome maintenance complex component 7	MCM7	Homo sapiens
glutamate receptor, ionotropic, delta 1	GRID1	Homo sapiens
glycerophosphodiester phosphodiesterase domain containing 5	GDPD5	Homo sapiens
aldehyde dehydrogenase 9 family, member A1	ALDH9A1	Homo sapiens
alkaline phosphatase, liver/bone/kidney	ALPL	Homo sapiens
immunoglobulin superfamily, member 8	IGSF8	Homo sapiens
annexin A1	ANXA1	Homo sapiens
catechol-O-methyltransferase	COMT	Homo sapiens
neuroblastoma RAS viral (v-ras) oncogene homolog	NRAS	Homo sapiens
RAB11B, member RAS oncogene family	RAB11B	Homo sapiens
family with sequence similarity 49, member B	FAM49B	Homo sapiens
erbb2 interacting protein	ERBB2IP	Homo sapiens
vesicle transport through interaction with t-SNAREs 1B	VTI1B	Homo sapiens
apolipoprotein B	APOB	Homo sapiens
histone cluster 1, H4h	HIST1H4H	Homo sapiens
pinin, desmosome associated protein	PNN	Homo sapiens
endothelin converting enzyme 1	ECE1	Homo sapiens
nucleoredoxin	NXN	Homo sapiens
cleavage and polyadenylation specific factor 1, 160kDa	CPSF1	Homo sapiens
SWI/SNF related, matrix associated, actin dependent regulator of chromatin, subfamily c, member 1	SMARCC1	Homo sapiens
programmed cell death 6 interacting protein	PDCD6IP	Homo sapiens
heterogeneous nuclear ribonucleoprotein R	HNRNPR	Homo sapiens
ADAM metallopeptidase domain 10	ADAM10	Homo sapiens
RAN binding protein 2	RANBP2	Homo sapiens
carbonyl reductase 1	CBR1	Homo sapiens
calreticulin	CALR	Homo sapiens
SET nuclear proto-oncogene	SET	Homo sapiens
eukaryotic translation initiation factor 3, subunit C	EIF3C	Homo sapiens
Harvey rat sarcoma viral oncogene homolog	HRAS	Homo sapiens
NIF3 NGG1 interacting factor 3-like 1 (S. cerevisiae)	NIF3L1	Homo sapiens
adaptor-related protein complex 3, delta 1 subunit	AP3D1	Homo sapiens
integrin, beta 1 (fibronectin receptor, beta polypeptide, antigen CD29 includes MDF2, MSK12)	ITGB1	Homo sapiens
heat shock 105kDa/110kDa protein 1	HSPH1	Homo sapiens
eukaryotic translation initiation factor 3, subunit E	EIF3E	Homo sapiens
cytoplasmic FMR1 interacting protein 1	CYFIP1	Homo sapiens
actin-like 6A	ACTL6A	Homo sapiens
vacuolar protein sorting 29 homolog (S. cerevisiae)	VPS29	Homo sapiens
von Willebrand factor A domain containing 1	VWA1	Homo sapiens
golgi SNAP receptor complex member 1	GOSR1	Homo sapiens
insulin receptor	INSR	Homo sapiens
abl-interactor 1	ABI1	Homo sapiens
lactate dehydrogenase B	LDHB	Homo sapiens
scinderin	SCIN	Homo sapiens
far upstream element (FUSE) binding protein 1	FUBP1	Homo sapiens
CD99 molecule	CD99	Homo sapiens
calcium/calmodulin-dependent serine protein kinase (MAGUK family)	CASK	Homo sapiens
signal transducing adaptor molecule (SH3 domain and ITAM motif) 1	STAM	Homo sapiens
adhesion G protein-coupled receptor L3	ADGRL3	Homo sapiens
dual specificity phosphatase 3	DUSP3	Homo sapiens
nucleoporin 88kDa	NUP88	Homo sapiens
calumenin	CALU	Homo sapiens
spastin	SPAST	Homo sapiens
RecQ helicase-like	RECQL	Homo sapiens
ATPase, Na+/K+ transporting, beta 3 polypeptide	ATP1B3	Homo sapiens
purine nucleoside phosphorylase	PNP	Homo sapiens
chondroitin sulfate proteoglycan 5 (neuroglycan C)	CSPG5	Homo sapiens
p21 protein (Cdc42/Rac)-activated kinase 2	PAK2	Homo sapiens
UDP-galactose-4-epimerase	GALE	Homo sapiens
structural maintenance of chromosomes 4	SMC4	Homo sapiens
multivesicular body subunit 12A	MVB12A	Homo sapiens
bone marrow stromal cell antigen 2	BST2	Homo sapiens
notch 2	NOTCH2	Homo sapiens
prominin 1	PROM1	Homo sapiens
collagen, type IV, alpha 2	COL4A2	Homo sapiens
RAB11 family interacting protein 1 (class I)	RAB11FIP1	Homo sapiens
sulfotransferase family, cytosolic, 1A, phenol-preferring, member 1	SULT1A1	Homo sapiens
ATP-binding cassette, sub-family E (OABP), member 1	ABCE1	Homo sapiens
histocompatibility (minor) 13	HM13	Homo sapiens
ubiquitin-conjugating enzyme E2K	UBE2K	Homo sapiens
kinectin 1 (kinesin receptor)	KTN1	Homo sapiens
solute carrier family 19 (folate transporter), member 1	SLC19A1	Homo sapiens
discs, large homolog 3 (Drosophila)	DLG3	Homo sapiens
crystallin, zeta (quinone reductase)	CRYZ	Homo sapiens
coagulation factor III (thromboplastin, tissue factor)	F3	Homo sapiens
ADP-ribosylation factor interacting protein 1	ARFIP1	Homo sapiens
KIAA0020	KIAA0020	Homo sapiens
ribosomal protein L7	RPL7	Homo sapiens
copper chaperone for superoxide dismutase	CCS	Homo sapiens
EH-domain containing 4	EHD4	Homo sapiens
G protein-coupled receptor 107	GPR107	Homo sapiens
integrin, beta 4	ITGB4	Homo sapiens
glutamate-cysteine ligase, modifier subunit	GCLM	Homo sapiens
cancer susceptibility candidate 4	CASC4	Homo sapiens
syntaxin 2	STX2	Homo sapiens
topoisomerase (DNA) II beta 180kDa	TOP2B	Homo sapiens
transformer 2 beta homolog (Drosophila)	TRA2B	Homo sapiens
L1 cell adhesion molecule	L1CAM	Homo sapiens
inositol polyphosphate-5-phosphatase, 40kDa	INPP5A	Homo sapiens
myosin IC	MYO1C	Homo sapiens
GNAS complex locus	GNAS	Homo sapiens
argininosuccinate synthase 1	ASS1	Homo sapiens
golgi membrane protein 1	GOLM1	Homo sapiens
adhesion regulating molecule 1	ADRM1	Homo sapiens
N(alpha)-acetyltransferase 10, NatA catalytic subunit	NAA10	Homo sapiens
DEAD (Asp-Glu-Ala-Asp) box polypeptide 19A	DDX19A	Homo sapiens
TMEM189-UBE2V1 readthrough	TMEM189-UBE2V1	Homo sapiens
radixin	RDX	Homo sapiens
integrin, beta 8	ITGB8	Homo sapiens
claudin 3	CLDN3	Homo sapiens
phosphoribosylglycinamide formyltransferase, phosphoribosylglycinamide synthetase, phosphoribosylaminoimidazole synthetase	GART	Homo sapiens
tropomyosin 1 (alpha)	TPM1	Homo sapiens
transmembrane protein 87A	TMEM87A	Homo sapiens
actin related protein 2/3 complex, subunit 1B, 41kDa	ARPC1B	Homo sapiens
SGT1, suppressor of G2 allele of SKP1 (S. cerevisiae)	SUGT1	Homo sapiens
copine VIII	CPNE8	Homo sapiens
low density lipoprotein receptor	LDLR	Homo sapiens
syntaxin 8	STX8	Homo sapiens
ubiquitin carboxyl-terminal hydrolase L5	UCHL5	Homo sapiens
SWI/SNF related, matrix associated, actin dependent regulator of chromatin, subfamily c, member 2	SMARCC2	Homo sapiens
methionyl aminopeptidase 2	METAP2	Homo sapiens
septin 11	2022-09-11	Homo sapiens
axin interactor, dorsalization associated	AIDA	Homo sapiens
guanine nucleotide binding protein (G protein), alpha 11 (Gq class)	GNA11	Homo sapiens
eukaryotic translation initiation factor 5B	EIF5B	Homo sapiens
actin, beta	ACTB	Homo sapiens
phosphoglucomutase 3	PGM3	Homo sapiens
paralemmin	PALM	Homo sapiens
ARPC4-TTLL3 readthrough	ARPC4-TTLL3	Homo sapiens
ribosomal protein L12	RPL12	Homo sapiens
MAP/microtubule affinity-regulating kinase 2	MARK2	Homo sapiens
phosphoglycerate kinase 1	PGK1	Homo sapiens
GIPC PDZ domain containing family, member 1	GIPC1	Homo sapiens
cullin 4B	CUL4B	Homo sapiens
RuvB-like AAA ATPase 1	RUVBL1	Homo sapiens
N-myc downstream regulated 1	NDRG1	Homo sapiens
fatty acid synthase	FASN	Homo sapiens
mesothelin	MSLN	Homo sapiens
AHNAK nucleoprotein 2	AHNAK2	Homo sapiens
protein tyrosine phosphatase, non-receptor type 2	PTPN2	Homo sapiens
lipolysis stimulated lipoprotein receptor	LSR	Homo sapiens
basic leucine zipper and W2 domains 1	BZW1	Homo sapiens
annexin A7	ANXA7	Homo sapiens
prosaposin	PSAP	Homo sapiens
serine peptidase inhibitor, Kunitz type, 2	SPINT2	Homo sapiens
protein kinase C substrate 80K-H	PRKCSH	Homo sapiens
syntrophin, beta 2 (dystrophin-associated protein A1, 59kDa, basic component 2)	SNTB2	Homo sapiens
prolylcarboxypeptidase (angiotensinase C)	PRCP	Homo sapiens
H2A histone family, member V	H2AFV	Homo sapiens
MIT, microtubule interacting and transport, domain containing 1	MITD1	Homo sapiens
exportin, tRNA	XPOT	Homo sapiens
annexin A3	ANXA3	Homo sapiens
succinate-CoA ligase, GDP-forming, beta subunit	SUCLG2	Homo sapiens
thyrotropin-releasing hormone degrading enzyme	TRHDE	Homo sapiens
drebrin-like	DBNL	Homo sapiens
adaptor-related protein complex 1, beta 1 subunit	AP1B1	Homo sapiens
p21 protein (Cdc42/Rac)-activated kinase 4	PAK4	Homo sapiens
GTPase activating protein (SH3 domain) binding protein 2	G3BP2	Homo sapiens
actin related protein 2/3 complex, subunit 1A, 41kDa	ARPC1A	Homo sapiens
keratin 19, type I	KRT19	Homo sapiens
solute carrier family 39 (zinc transporter), member 10	SLC39A10	Homo sapiens
casein kinase 2, alpha prime polypeptide	CSNK2A2	Homo sapiens
acetylserotonin O-methyltransferase-like	ASMTL	Homo sapiens
tyrosine 3-monooxygenase/tryptophan 5-monooxygenase activation protein, eta	YWHAH	Homo sapiens
GCN1 general control of amino-acid synthesis 1-like 1 (yeast)	GCN1L1	Homo sapiens
transmembrane protein 117	TMEM117	Homo sapiens
tumor necrosis factor, alpha-induced protein 2	TNFAIP2	Homo sapiens
xenotropic and polytropic retrovirus receptor 1	XPR1	Homo sapiens
solute carrier family 25 (mitochondrial carrier; adenine nucleotide translocator), member 5	SLC25A5	Homo sapiens
solute carrier family 39 (zinc transporter), member 4	SLC39A4	Homo sapiens
charged multivesicular body protein 6	CHMP6	Homo sapiens
protein phosphatase 2, regulatory subunit B, alpha	PPP2R2A	Homo sapiens
cytoskeleton associated protein 5	CKAP5	Homo sapiens
exostosin-like glycosyltransferase 2	EXTL2	Homo sapiens
esterase D	ESD	Homo sapiens
ADP-ribosylation factor-like 3	ARL3	Homo sapiens
heat shock protein 90kDa alpha (cytosolic), class A member 1	HSP90AA1	Homo sapiens
tyrosine 3-monooxygenase/tryptophan 5-monooxygenase activation protein, epsilon	YWHAE	Homo sapiens
tryptophanyl-tRNA synthetase	WARS	Homo sapiens
ubiquitin domain containing 2	UBTD2	Homo sapiens
high mobility group box 1	HMGB1	Homo sapiens
phosphoglycerate dehydrogenase	PHGDH	Homo sapiens
glutathione S-transferase mu 2 (muscle)	GSTM2	Homo sapiens
proteasome (prosome, macropain) 26S subunit, non-ATPase, 14	PSMD14	Homo sapiens
phosphoserine phosphatase	PSPH	Homo sapiens
BCL2-associated athanogene 5	BAG5	Homo sapiens
epithelial cell adhesion molecule	EPCAM	Homo sapiens
sorbitol dehydrogenase	SORD	Homo sapiens
DEK proto-oncogene	DEK	Homo sapiens
importin 5	IPO5	Homo sapiens
phosphate cytidylyltransferase 2, ethanolamine	PCYT2	Homo sapiens
ATP-binding cassette, sub-family F (GCN20), member 1	ABCF1	Homo sapiens
creatine kinase, mitochondrial 1A	CKMT1A	Homo sapiens
RAP2C, member of RAS oncogene family	RAP2C	Homo sapiens
myoferlin	MYOF	Homo sapiens
prolyl endopeptidase	PREP	Homo sapiens
casein kinase 1, gamma 1	CSNK1G1	Homo sapiens
Fas cell surface death receptor	FAS	Homo sapiens
reticulon 4	RTN4	Homo sapiens
YKT6 v-SNARE homolog (S. cerevisiae)	YKT6	Homo sapiens
polymerase (RNA) I polypeptide C, 30kDa	POLR1C	Homo sapiens
eukaryotic translation elongation factor 2	EEF2	Homo sapiens
leucine rich repeat containing 8 family, member C	LRRC8C	Homo sapiens
anoctamin 6	ANO6	Homo sapiens
MARCKS-like 1	MARCKSL1	Homo sapiens
NSFL1 (p97) cofactor (p47)	NSFL1C	Homo sapiens
tubulin, alpha 4a	TUBA4A	Homo sapiens
vacuolar protein sorting 26 homolog A (S. pombe)	VPS26A	Homo sapiens
DEAD (Asp-Glu-Ala-Asp) box helicase 3, X-linked	DDX3X	Homo sapiens
lectin, galactoside-binding, soluble, 3	LGALS3	Homo sapiens
X-ray repair complementing defective repair in Chinese hamster cells 6	XRCC6	Homo sapiens
tubulin folding cofactor B	TBCB	Homo sapiens
catalase	CAT	Homo sapiens
HtrA serine peptidase 1	HTRA1	Homo sapiens
creatine kinase, brain	CKB	Homo sapiens
eukaryotic translation initiation factor 5A	EIF5A	Homo sapiens
splicing factor 3a, subunit 2, 66kDa	SF3A2	Homo sapiens
eukaryotic translation initiation factor 2, subunit 1 alpha, 35kDa	EIF2S1	Homo sapiens
prostaglandin reductase 2	PTGR2	Homo sapiens
translocase of outer mitochondrial membrane 40 homolog (yeast)	TOMM40	Homo sapiens
methylthioadenosine phosphorylase	MTAP	Homo sapiens
RALY heterogeneous nuclear ribonucleoprotein	RALY	Homo sapiens
eukaryotic translation elongation factor 1 delta (guanine nucleotide exchange protein)	EEF1D	Homo sapiens
signal recognition particle receptor, B subunit	SRPRB	Homo sapiens
ligase I, DNA, ATP-dependent	LIG1	Homo sapiens
actin related protein 2/3 complex, subunit 4, 20kDa	ARPC4	Homo sapiens
cofilin 2 (muscle)	CFL2	Homo sapiens
protein kinase C, beta	PRKCB	Homo sapiens
zinc finger, DHHC-type containing 13	ZDHHC13	Homo sapiens
high density lipoprotein binding protein	HDLBP	Homo sapiens
tripeptidyl peptidase II	TPP2	Homo sapiens
STIP1 homology and U-box containing protein 1, E3 ubiquitin protein ligase	STUB1	Homo sapiens
dicarbonyl/L-xylulose reductase	DCXR	Homo sapiens
tubulin, alpha 1c	TUBA1C	Homo sapiens
WD repeat domain 48	WDR48	Homo sapiens
adenylosuccinate synthase	ADSS	Homo sapiens
synaptophysin-like 1	SYPL1	Homo sapiens
ATPase, H+ transporting, lysosomal 31kDa, V1 subunit E1	ATP6V1E1	Homo sapiens
ADP-ribosylation factor-like 6 interacting protein 5	ARL6IP5	Homo sapiens
RAP1B, member of RAS oncogene family	RAP1B	Homo sapiens
karyopherin (importin) beta 1	KPNB1	Homo sapiens
palmitoyl-protein thioesterase 1	PPT1	Homo sapiens
programmed cell death 4 (neoplastic transformation inhibitor)	PDCD4	Homo sapiens
adenosylhomocysteinase	AHCY	Homo sapiens
nidogen 2 (osteonidogen)	NID2	Homo sapiens
pleckstrin	PLEK	Homo sapiens
podocalyxin-like	PODXL	Homo sapiens
kinesin family member 13A	KIF13A	Homo sapiens
actin related protein 2/3 complex, subunit 3, 21kDa	ARPC3	Homo sapiens
COP9 signalosome subunit 6	COPS6	Homo sapiens
heterochromatin protein 1, binding protein 3	HP1BP3	Homo sapiens
glucosidase, alpha; neutral AB	GANAB	Homo sapiens
valosin containing protein	VCP	Homo sapiens
retinoic acid induced 14	RAI14	Homo sapiens
histone cluster 1, H4k	HIST1H4K	Homo sapiens
acyl-CoA thioesterase 7	ACOT7	Homo sapiens
ribosomal protein S9	RPS9	Homo sapiens
kin of IRRE like (Drosophila)	KIRREL	Homo sapiens
N-acetyltransferase 1 (arylamine N-acetyltransferase)	NAT1	Homo sapiens
fascin actin-bundling protein 1	FSCN1	Homo sapiens
anthrax toxin receptor 1	ANTXR1	Homo sapiens
exocyst complex component 2	EXOC2	Homo sapiens
retinoblastoma binding protein 4	RBBP4	Homo sapiens
heterogeneous nuclear ribonucleoprotein A2/B1	HNRNPA2B1	Homo sapiens
prolyl 4-hydroxylase, beta polypeptide	P4HB	Homo sapiens
von Hippel-Lindau binding protein 1	VBP1	Homo sapiens
serine/arginine-rich splicing factor 6	SRSF6	Homo sapiens
URB1 ribosome biogenesis 1 homolog (S. cerevisiae)	URB1	Homo sapiens
serpin peptidase inhibitor, clade H (heat shock protein 47), member 1, (collagen binding protein 1)	SERPINH1	Homo sapiens
charged multivesicular body protein 3	CHMP3	Homo sapiens
CDC42 binding protein kinase beta (DMPK-like)	CDC42BPB	Homo sapiens
Rac GTPase activating protein 1	RACGAP1	Homo sapiens
heme binding protein 1	HEBP1	Homo sapiens
insulin-like growth factor 2 mRNA binding protein 3	IGF2BP3	Homo sapiens
interferon induced transmembrane protein 3	IFITM3	Homo sapiens
RAB4A, member RAS oncogene family	RAB4A	Homo sapiens
malic enzyme 1, NADP(+)-dependent, cytosolic	ME1	Homo sapiens
dCTP pyrophosphatase 1	DCTPP1	Homo sapiens
citrate synthase	CS	Homo sapiens
talin 2	TLN2	Homo sapiens
acetyl-CoA carboxylase alpha	ACACA	Homo sapiens
spermidine synthase	SRM	Homo sapiens
glutathione S-transferase omega 1	GSTO1	Homo sapiens
endoplasmic reticulum protein 44	ERP44	Homo sapiens
protein tyrosine phosphatase, receptor type, G	PTPRG	Homo sapiens
proteasome (prosome, macropain) 26S subunit, non-ATPase, 3	PSMD3	Homo sapiens
tetraspanin 15	TSPAN15	Homo sapiens
tubulin, beta 6 class V	TUBB6	Homo sapiens
secernin 2	SCRN2	Homo sapiens
keratin 18, type I	KRT18	Homo sapiens
CD44 molecule (Indian blood group)	CD44	Homo sapiens
minichromosome maintenance complex component 2	MCM2	Homo sapiens
P450 (cytochrome) oxidoreductase	POR	Homo sapiens
integrin-linked kinase-associated serine/threonine phosphatase	ILKAP	Homo sapiens
tumor protein D52-like 2	TPD52L2	Homo sapiens
stromal cell derived factor 4	SDF4	Homo sapiens
high mobility group box 2	HMGB2	Homo sapiens
structural maintenance of chromosomes 1A	SMC1A	Homo sapiens
TP53 regulating kinase	TP53RK	Homo sapiens
tubulin, beta 3 class III	TUBB3	Homo sapiens
ryanodine receptor 1 (skeletal)	RYR1	Homo sapiens
pleckstrin homology-like domain, family A, member 1	PHLDA1	Homo sapiens
ubiquitin-conjugating enzyme E2Z	UBE2Z	Homo sapiens
SH3-domain GRB2-like endophilin B1	SH3GLB1	Homo sapiens
calponin 2	CNN2	Homo sapiens
nuclear autoantigenic sperm protein (histone-binding)	NASP	Homo sapiens
leucine rich repeat containing 8 family, member A	LRRC8A	Homo sapiens
prohibitin 2	PHB2	Homo sapiens
CTP synthase 1	CTPS1	Homo sapiens
tubulin, beta 2B class IIb	TUBB2B	Homo sapiens
leucyl/cystinyl aminopeptidase	LNPEP	Homo sapiens
EH-domain containing 1	EHD1	Homo sapiens
HECT, UBA and WWE domain containing 1, E3 ubiquitin protein ligase	HUWE1	Homo sapiens
mitotic spindle positioning	MISP	Homo sapiens
phosphatidylinositol binding clathrin assembly protein	PICALM	Homo sapiens
exocyst complex component 7	EXOC7	Homo sapiens
ras homolog family member G	RHOG	Homo sapiens
SWI/SNF related, matrix associated, actin dependent regulator of chromatin, subfamily b, member 1	SMARCB1	Homo sapiens
crystallin, mu	CRYM	Homo sapiens
cullin 4A	CUL4A	Homo sapiens
FYVE, RhoGEF and PH domain containing 4	FGD4	Homo sapiens
phospholipase C, beta 3 (phosphatidylinositol-specific)	PLCB3	Homo sapiens
glutathione S-transferase mu 3 (brain)	GSTM3	Homo sapiens
integrin, beta 5	ITGB5	Homo sapiens
fibroblast growth factor binding protein 1	FGFBP1	Homo sapiens
CSE1 chromosome segregation 1-like (yeast)	CSE1L	Homo sapiens
teneurin transmembrane protein 3	TENM3	Homo sapiens
mitochondrial antiviral signaling protein	MAVS	Homo sapiens
patatin-like phospholipase domain containing 1	PNPLA1	Homo sapiens
ribosomal protein L27	RPL27	Homo sapiens
receptor tyrosine kinase-like orphan receptor 1	ROR1	Homo sapiens
myosin, light chain 12B, regulatory	MYL12B	Homo sapiens
tyrosyl-tRNA synthetase	YARS	Homo sapiens
killer cell lectin-like receptor subfamily G, member 2	KLRG2	Homo sapiens
splicing factor 3a, subunit 3, 60kDa	SF3A3	Homo sapiens
dipeptidyl-peptidase 7	DPP7	Homo sapiens
epoxide hydrolase 1, microsomal (xenobiotic)	EPHX1	Homo sapiens
survival of motor neuron 2, centromeric	SMN2	Homo sapiens
laminin, gamma 1 (formerly LAMB2)	LAMC1	Homo sapiens
perilipin 3	PLIN3	Homo sapiens
serine hydroxymethyltransferase 1 (soluble)	SHMT1	Homo sapiens
tetraspanin 14	TSPAN14	Homo sapiens
adhesion G protein-coupled receptor G1	ADGRG1	Homo sapiens
G protein pathway suppressor 1	GPS1	Homo sapiens
calcium channel, voltage-dependent, alpha 2/delta subunit 1	CACNA2D1	Homo sapiens
DnaJ (Hsp40) homolog, subfamily C, member 2	DNAJC2	Homo sapiens
charged multivesicular body protein 1B	CHMP1B	Homo sapiens
SPRY domain containing 7	SPRYD7	Homo sapiens
pre-mRNA processing factor 8	PRPF8	Homo sapiens
proteasome (prosome, macropain) subunit, alpha type, 4	PSMA4	Homo sapiens
heat shock protein 90kDa beta (Grp94), member 1	HSP90B1	Homo sapiens
neurocalcin delta	NCALD	Homo sapiens
protein kinase, AMP-activated, gamma 2 non-catalytic subunit	PRKAG2	Homo sapiens
protein tyrosine phosphatase, receptor type, K	PTPRK	Homo sapiens
deoxyribonuclease I-like 1	DNASE1L1	Homo sapiens
SAFB-like, transcription modulator	SLTM	Homo sapiens
talin 1	TLN1	Homo sapiens
sorting nexin 18	SNX18	Homo sapiens
translin	TSN	Homo sapiens
3'-phosphoadenosine 5'-phosphosulfate synthase 1	PAPSS1	Homo sapiens
histone cluster 2, H4b	HIST2H4B	Homo sapiens
KH-type splicing regulatory protein	KHSRP	Homo sapiens
ribophorin II	RPN2	Homo sapiens
RAB12, member RAS oncogene family	RAB12	Homo sapiens
tubulin, beta 1 class VI	TUBB1	Homo sapiens
eukaryotic translation initiation factor 4A2	EIF4A2	Homo sapiens
guanine nucleotide binding protein (G protein), alpha inhibiting activity polypeptide 3	GNAI3	Homo sapiens
drebrin 1	DBN1	Homo sapiens
adenosine deaminase	ADA	Homo sapiens
transmembrane emp24 protein transport domain containing 5	TMED5	Homo sapiens
coiled-coil and C2 domain containing 1A	CC2D1A	Homo sapiens
butyrophilin, subfamily 2, member A1	BTN2A1	Homo sapiens
T-cell, immune regulator 1, ATPase, H+ transporting, lysosomal V0 subunit A3	TCIRG1	Homo sapiens
RAP2A, member of RAS oncogene family	RAP2A	Homo sapiens
POTE ankyrin domain family, member I	POTEI	Homo sapiens
guanine nucleotide binding protein (G protein), alpha inhibiting activity polypeptide 2	GNAI2	Homo sapiens
titin	TTN	Homo sapiens
mannose phosphate isomerase	MPI	Homo sapiens
synaptogyrin 2	SYNGR2	Homo sapiens
tubulin folding cofactor E	TBCE	Homo sapiens
exportin 7	XPO7	Homo sapiens
heat shock 70kDa protein 2	HSPA2	Homo sapiens
basigin (Ok blood group)	BSG	Homo sapiens
ribosomal protein S7	RPS7	Homo sapiens
solute carrier family 1 (neutral amino acid transporter), member 5	SLC1A5	Homo sapiens
arginyl-tRNA synthetase	RARS	Homo sapiens
SLIT-ROBO Rho GTPase activating protein 2	SRGAP2	Homo sapiens
acetyl-CoA acyltransferase 2	ACAA2	Homo sapiens
arginyl aminopeptidase (aminopeptidase B)	RNPEP	Homo sapiens
IQ motif containing GTPase activating protein 3	IQGAP3	Homo sapiens
coatomer protein complex, subunit beta 2 (beta prime)	COPB2	Homo sapiens
glucose-6-phosphate dehydrogenase	G6PD	Homo sapiens
keratin 7, type II	KRT7	Homo sapiens
phosphatidylethanolamine binding protein 1	PEBP1	Homo sapiens
histone cluster 1, H4d	HIST1H4D	Homo sapiens
ribosomal protein S3A	RPS3A	Homo sapiens
deltex 3 like, E3 ubiquitin ligase	DTX3L	Homo sapiens
KIAA1598	KIAA1598	Homo sapiens
signal transducer and activator of transcription 3 (acute-phase response factor)	STAT3	Homo sapiens
agrin	AGRN	Homo sapiens
protein disulfide isomerase family A, member 6	PDIA6	Homo sapiens
phosphorylase, glycogen; brain	PYGB	Homo sapiens
zinc finger, DHHC-type containing 20	ZDHHC20	Homo sapiens
heat shock protein 90kDa alpha (cytosolic), class B member 1	HSP90AB1	Homo sapiens
interferon gamma receptor 1	IFNGR1	Homo sapiens
RAB22A, member RAS oncogene family	RAB22A	Homo sapiens
aminoadipate-semialdehyde dehydrogenase-phosphopantetheinyl transferase	AASDHPPT	Homo sapiens
ATPase, Ca++ transporting, plasma membrane 1	ATP2B1	Homo sapiens
heparan sulfate proteoglycan 2	HSPG2	Homo sapiens
TAR DNA binding protein	TARDBP	Homo sapiens
RAB6A, member RAS oncogene family	RAB6A	Homo sapiens
melanoma antigen family D2	MAGED2	Homo sapiens
keratin 10, type I	KRT10	Homo sapiens
discoidin, CUB and LCCL domain containing 2	DCBLD2	Homo sapiens
RAB8B, member RAS oncogene family	RAB8B	Homo sapiens
H2A histone family, member Y2	H2AFY2	Homo sapiens
glutamate dehydrogenase 1	GLUD1	Homo sapiens
ribosomal protein L18	RPL18	Homo sapiens
NAD(P)H dehydrogenase, quinone 1	NQO1	Homo sapiens
quinolinate phosphoribosyltransferase	QPRT	Homo sapiens
aldo-keto reductase family 7, member A2 (aflatoxin aldehyde reductase)	AKR7A2	Homo sapiens
chaperonin containing TCP1, subunit 4 (delta)	CCT4	Homo sapiens
calcium regulated heat stable protein 1, 24kDa	CARHSP1	Homo sapiens
family with sequence similarity 49, member A	FAM49A	Homo sapiens
protein tyrosine phosphatase type IVA, member 1	PTP4A1	Homo sapiens
peptidylprolyl isomerase D	PPID	Homo sapiens
programmed cell death 2-like	PDCD2L	Homo sapiens
protein kinase, cAMP-dependent, regulatory, type I, alpha	PRKAR1A	Homo sapiens
aspartyl-tRNA synthetase	DARS	Homo sapiens
two pore segment channel 1	TPCN1	Homo sapiens
phosphoserine aminotransferase 1	PSAT1	Homo sapiens
phosphoribosyl pyrophosphate synthetase 1	PRPS1	Homo sapiens
ATPase, class VI, type 11C	ATP11C	Homo sapiens
occludin	OCLN	Homo sapiens
synaptosomal-associated protein, 25kDa	SNAP25	Homo sapiens
solute carrier family 38, member 1	SLC38A1	Homo sapiens
histone cluster 1, H4f	HIST1H4F	Homo sapiens
peroxiredoxin 2	PRDX2	Homo sapiens
solute carrier family 30 (zinc transporter), member 1	SLC30A1	Homo sapiens
fibroblast growth factor receptor 1	FGFR1	Homo sapiens
vacuolar protein sorting 37 homolog C (S. cerevisiae)	VPS37C	Homo sapiens
tropomyosin 3	TPM3	Homo sapiens
Rho GTPase activating protein 1	ARHGAP1	Homo sapiens
KIAA0196	KIAA0196	Homo sapiens
calponin 3, acidic	CNN3	Homo sapiens
scribbled planar cell polarity protein	SCRIB	Homo sapiens
solute carrier family 9, subfamily A (NHE3, cation proton antiporter 3), member 3 regulator 1	SLC9A3R1	Homo sapiens
annexin A6	ANXA6	Homo sapiens
numb homolog (Drosophila)-like	NUMBL	Homo sapiens
regulator of chromosome condensation 1	RCC1	Homo sapiens
proteasome (prosome, macropain) 26S subunit, non-ATPase, 2	PSMD2	Homo sapiens
filamin B, beta	FLNB	Homo sapiens
thyroid hormone receptor interactor 6	TRIP6	Homo sapiens
thyroid stimulating hormone receptor	TSHR	Homo sapiens
histidyl-tRNA synthetase	HARS	Homo sapiens
BAI1-associated protein 2-like 2	BAIAP2L2	Homo sapiens
solute carrier family 12 (potassium/chloride transporter), member 7	SLC12A7	Homo sapiens
syntrophin, beta 1 (dystrophin-associated protein A1, 59kDa, basic component 1)	SNTB1	Homo sapiens
myotubularin related protein 10	MTMR10	Homo sapiens
Ras-related GTP binding C	RRAGC	Homo sapiens
RAN, member RAS oncogene family	RAN	Homo sapiens
coatomer protein complex, subunit beta 1	COPB1	Homo sapiens
protein tyrosine phosphatase, non-receptor type 23	PTPN23	Homo sapiens
sushi domain containing 2	SUSD2	Homo sapiens
dipeptidyl-peptidase 4	DPP4	Homo sapiens
plectin	PLEC	Homo sapiens
small nuclear ribonucleoprotein polypeptide B	SNRPB2	Homo sapiens
destrin (actin depolymerizing factor)	DSTN	Homo sapiens
ubiquitin-conjugating enzyme E2 variant 1	UBE2V1	Homo sapiens
ubiquitin domain containing 1	UBTD1	Homo sapiens
BRO1 domain and CAAX motif containing	BROX	Homo sapiens
DEAH (Asp-Glu-Ala-His) box polypeptide 36	DHX36	Homo sapiens
casein kinase 1, alpha 1	CSNK1A1	Homo sapiens
desmoglein 2	DSG2	Homo sapiens
asparagine synthetase (glutamine-hydrolyzing)	ASNS	Homo sapiens
vacuolar protein sorting 26 homolog B (S. pombe)	VPS26B	Homo sapiens
protein kinase C, iota	PRKCI	Homo sapiens
PDZ and LIM domain 5	PDLIM5	Homo sapiens
polymerase I and transcript release factor	PTRF	Homo sapiens
proteasome (prosome, macropain) subunit, beta type, 2	PSMB2	Homo sapiens
ARP3 actin-related protein 3 homolog (yeast)	ACTR3	Homo sapiens
RAB3D, member RAS oncogene family	RAB3D	Homo sapiens
triosephosphate isomerase 1	TPI1	Homo sapiens
transmembrane protein 100	TMEM100	Homo sapiens
tweety family member 3	TTYH3	Homo sapiens
protein phosphatase 1, catalytic subunit, beta isozyme	PPP1CB	Homo sapiens
ubiquitin-like modifier activating enzyme 6	UBA6	Homo sapiens
transmembrane protein 87B	TMEM87B	Homo sapiens
eukaryotic translation initiation factor 3, subunit D	EIF3D	Homo sapiens
tubulin, gamma complex associated protein 2	TUBGCP2	Homo sapiens
MOB kinase activator 1A	MOB1A	Homo sapiens
frizzled class receptor 7	FZD7	Homo sapiens
LYN proto-oncogene, Src family tyrosine kinase	LYN	Homo sapiens
anaphase promoting complex subunit 5	ANAPC5	Homo sapiens
glycerol-3-phosphate dehydrogenase 1-like	GPD1L	Homo sapiens
hydroxyacyl-CoA dehydrogenase/3-ketoacyl-CoA thiolase/enoyl-CoA hydratase (trifunctional protein), alpha subunit	HADHA	Homo sapiens
ribosomal protein, large, P2	RPLP2	Homo sapiens
EGF-like-domain, multiple 7	EGFL7	Homo sapiens
integrin alpha FG-GAP repeat containing 3	ITFG3	Homo sapiens
transmembrane protease, serine 4	TMPRSS4	Homo sapiens
TRPM8 channel-associated factor 1	TCAF1	Homo sapiens
aldolase C, fructose-bisphosphate	ALDOC	Homo sapiens
ras homolog family member F (in filopodia)	RHOF	Homo sapiens
reticulocalbin 1, EF-hand calcium binding domain	RCN1	Homo sapiens
vesicle transport through interaction with t-SNAREs 1A	VTI1A	Homo sapiens
5', 3'-nucleotidase, cytosolic	NT5C	Homo sapiens
cortactin	CTTN	Homo sapiens
polymerase (RNA) II (DNA directed) polypeptide H	POLR2H	Homo sapiens
serine/arginine-rich splicing factor 3	SRSF3	Homo sapiens
lysosomal-associated membrane protein 2	LAMP2	Homo sapiens
signal recognition particle 72kDa	SRP72	Homo sapiens
DEAD (Asp-Glu-Ala-Asp) box polypeptide 19B	DDX19B	Homo sapiens
isocitrate dehydrogenase 2 (NADP+), mitochondrial	IDH2	Homo sapiens
proteasome (prosome, macropain) 26S subunit, non-ATPase, 13	PSMD13	Homo sapiens
DnaJ (Hsp40) homolog, subfamily B, member 11	DNAJB11	Homo sapiens
retinol dehydrogenase 11 (all-trans/9-cis/11-cis)	RDH11	Homo sapiens
solute carrier family 16 (aromatic amino acid transporter), member 10	SLC16A10	Homo sapiens
cell cycle associated protein 1	CAPRIN1	Homo sapiens
adhesion G protein-coupled receptor L2	ADGRL2	Homo sapiens
hepatoma-derived growth factor	HDGF	Homo sapiens
histone cluster 1, H4e	HIST1H4E	Homo sapiens
calmodulin 2 (phosphorylase kinase, delta)	CALM2	Homo sapiens
creatine kinase, mitochondrial 1B	CKMT1B	Homo sapiens
phosphogluconate dehydrogenase	PGD	Homo sapiens
adenosine deaminase, RNA-specific	ADAR	Homo sapiens
nuclear casein kinase and cyclin-dependent kinase substrate 1	NUCKS1	Homo sapiens
ER lipid raft associated 2	ERLIN2	Homo sapiens
metallo-beta-lactamase domain containing 2	MBLAC2	Homo sapiens
phosphoglucomutase 2-like 1	PGM2L1	Homo sapiens
spectrin, alpha, non-erythrocytic 1	SPTAN1	Homo sapiens
proteasome (prosome, macropain) subunit, alpha type, 3	PSMA3	Homo sapiens
succinate dehydrogenase complex, subunit A, flavoprotein (Fp)	SDHA	Homo sapiens
spermine synthase	SMS	Homo sapiens
trophoblast glycoprotein	TPBG	Homo sapiens
ATPase, H+ transporting, lysosomal 42kDa, V1 subunit C1	ATP6V1C1	Homo sapiens
AHA1, activator of heat shock 90kDa protein ATPase homolog 1 (yeast)	AHSA1	Homo sapiens
CD58 molecule	CD58	Homo sapiens
RAD50 homolog (S. cerevisiae)	RAD50	Homo sapiens
protein kinase C and casein kinase substrate in neurons 2	PACSIN2	Homo sapiens
proteasome (prosome, macropain) subunit, alpha type, 1	PSMA1	Homo sapiens
parkinson protein 7	PARK7	Homo sapiens
atlastin GTPase 2	ATL2	Homo sapiens
junction plakoglobin	JUP	Homo sapiens
histone cluster 2, H2be	HIST2H2BE	Homo sapiens
dolichyl-diphosphooligosaccharide--protein glycosyltransferase subunit (non-catalytic)	DDOST	Homo sapiens
histone acetyltransferase 1	HAT1	Homo sapiens
NODAL modulator 2	NOMO2	Homo sapiens
chaperonin containing TCP1, subunit 5 (epsilon)	CCT5	Homo sapiens
histone cluster 1, H1d	HIST1H1D	Homo sapiens
malectin	MLEC	Homo sapiens
glutaredoxin 3	GLRX3	Homo sapiens
UDP-glucose pyrophosphorylase 2	UGP2	Homo sapiens
CD276 molecule	CD276	Homo sapiens
transmembrane protein 30B	TMEM30B	Homo sapiens
OTU deubiquitinase, ubiquitin aldehyde binding 1	OTUB1	Homo sapiens
peroxiredoxin 5	PRDX5	Homo sapiens
UDP-Gal:betaGlcNAc beta 1,4- galactosyltransferase, polypeptide 5	B4GALT5	Homo sapiens
UBX domain protein 1	UBXN1	Homo sapiens
RuvB-like AAA ATPase 2	RUVBL2	Homo sapiens
hydroxysteroid (17-beta) dehydrogenase 10	HSD17B10	Homo sapiens
basic leucine zipper and W2 domains 2	BZW2	Homo sapiens
syntaxin 7	STX7	Homo sapiens
Fc fragment of IgG, receptor, transporter, alpha	FCGRT	Homo sapiens
t-complex 1	TCP1	Homo sapiens
platelet-activating factor acetylhydrolase 1b, catalytic subunit 3 (29kDa)	PAFAH1B3	Homo sapiens
signal recognition particle 54kDa	SRP54	Homo sapiens
testin LIM domain protein	TES	Homo sapiens
feline leukemia virus subgroup C cellular receptor 1	FLVCR1	Homo sapiens
WAS protein family, member 2	WASF2	Homo sapiens
NADH dehydrogenase (ubiquinone) Fe-S protein 2, 49kDa (NADH-coenzyme Q reductase)	NDUFS2	Homo sapiens
CNKSR family member 3	CNKSR3	Homo sapiens
ribosomal protein L17	RPL17	Homo sapiens
WD repeat domain 4	WDR4	Homo sapiens
v-akt murine thymoma viral oncogene homolog 1	AKT1	Homo sapiens
RAB18, member RAS oncogene family	RAB18	Homo sapiens
sorting nexin 6	SNX6	Homo sapiens
ArfGAP with RhoGAP domain, ankyrin repeat and PH domain 1	ARAP1	Homo sapiens
ribosomal protein S11	RPS11	Homo sapiens
AHNAK nucleoprotein	AHNAK	Homo sapiens
aldo-keto reductase family 1, member C1	AKR1C1	Homo sapiens
dihydropyrimidinase-like 2	DPYSL2	Homo sapiens
dynein, cytoplasmic 1, light intermediate chain 1	DYNC1LI1	Homo sapiens
coronin, actin binding protein, 1B	CORO1B	Homo sapiens
phosphatidylinositol-5-phosphate 4-kinase, type II, alpha	PIP4K2A	Homo sapiens
RPL17-C18orf32 readthrough	RPL17-C18orf32	Homo sapiens
myosin, heavy chain 9, non-muscle	MYH9	Homo sapiens
polypeptide N-acetylgalactosaminyltransferase 7	GALNT7	Homo sapiens
lin-7 homolog C (C. elegans)	LIN7C	Homo sapiens
isocitrate dehydrogenase 1 (NADP+), soluble	IDH1	Homo sapiens
fibronectin 1	FN1	Homo sapiens
histone cluster 1, H4l	HIST1H4L	Homo sapiens
splicing factor 3b, subunit 1, 155kDa	SF3B1	Homo sapiens
transmembrane protein 55B	TMEM55B	Homo sapiens
syntaxin 4	STX4	Homo sapiens
protein phosphatase 2, regulatory subunit A, alpha	PPP2R1A	Homo sapiens
proteasome (prosome, macropain) subunit, alpha type, 5	PSMA5	Homo sapiens
UDP-glucose 6-dehydrogenase	UGDH	Homo sapiens
SWI/SNF related, matrix associated, actin dependent regulator of chromatin, subfamily e, member 1	SMARCE1	Homo sapiens
transmembrane protein 9	TMEM9	Homo sapiens
optic atrophy 1 (autosomal dominant)	OPA1	Homo sapiens
IQ motif containing GTPase activating protein 1	IQGAP1	Homo sapiens
jagged 1	JAG1	Homo sapiens
adenine phosphoribosyltransferase	APRT	Homo sapiens
RAB23, member RAS oncogene family	RAB23	Homo sapiens
nucleoporin 43kDa	NUP43	Homo sapiens
mitogen-activated protein kinase kinase 4	MAP2K4	Homo sapiens
histone cluster 2, H4a	HIST2H4A	Homo sapiens
ras-related C3 botulinum toxin substrate 1 (rho family, small GTP binding protein Rac1)	RAC1	Homo sapiens
adenylate kinase 2	AK2	Homo sapiens
spondin 1, extracellular matrix protein	SPON1	Homo sapiens
LIM domain containing preferred translocation partner in lipoma	LPP	Homo sapiens
RAB6B, member RAS oncogene family	RAB6B	Homo sapiens
cathepsin H	CTSH	Homo sapiens
spectrin, beta, non-erythrocytic 2	SPTBN2	Homo sapiens
dystroglycan 1 (dystrophin-associated glycoprotein 1)	DAG1	Homo sapiens
erb-b2 receptor tyrosine kinase 2	ERBB2	Homo sapiens
formin-like 2	FMNL2	Homo sapiens
v-crk avian sarcoma virus CT10 oncogene homolog-like	CRKL	Homo sapiens
SEC22 vesicle trafficking protein homolog B (S. cerevisiae) (gene/pseudogene)	SEC22B	Homo sapiens
tubulin, beta 4B class IVb	TUBB4B	Homo sapiens
protein phosphatase 3, catalytic subunit, alpha isozyme	PPP3CA	Homo sapiens
copine I	CPNE1	Homo sapiens
TBC1 domain family, member 10B	TBC1D10B	Homo sapiens
hemoglobin, alpha 2	HBA2	Homo sapiens
poliovirus receptor	PVR	Homo sapiens
serine/arginine-rich splicing factor 1	SRSF1	Homo sapiens
chloride channel, voltage-sensitive 3	CLCN3	Homo sapiens
uroplakin-3b-like protein-like	LOC102724187	Homo sapiens
proteasome (prosome, macropain) subunit, beta type, 5	PSMB5	Homo sapiens
ubiquilin 2	UBQLN2	Homo sapiens
DEAD (Asp-Glu-Ala-Asp) box helicase 17	DDX17	Homo sapiens
muscleblind-like splicing regulator 1	MBNL1	Homo sapiens
vacuolar protein sorting 28 homolog (S. cerevisiae)	VPS28	Homo sapiens
retinitis pigmentosa 2 (X-linked recessive)	RP2	Homo sapiens
ribosomal protein L11	RPL11	Homo sapiens
phosphatidylinositol 4-kinase, catalytic, alpha	PI4KA	Homo sapiens
protein tyrosine kinase 7 (inactive)	PTK7	Homo sapiens
filamin C, gamma	FLNC	Homo sapiens
kinase D-interacting substrate, 220kDa	KIDINS220	Homo sapiens
eukaryotic elongation factor, selenocysteine-tRNA-specific	EEFSEC	Homo sapiens
nucleolin	NCL	Homo sapiens
rhotekin	RTKN	Homo sapiens
neogenin 1	NEO1	Homo sapiens
glypican 4	GPC4	Homo sapiens
phospholipase D family, member 3	PLD3	Homo sapiens
DEAD (Asp-Glu-Ala-Asp) box polypeptide 47	DDX47	Homo sapiens
glycogen synthase 1 (muscle)	GYS1	Homo sapiens
integral membrane protein 2B	ITM2B	Homo sapiens
tripartite motif containing 25	TRIM25	Homo sapiens
RAB25, member RAS oncogene family	RAB25	Homo sapiens
tumor necrosis factor receptor superfamily, member 10b	TNFRSF10B	Homo sapiens
amylo-alpha-1, 6-glucosidase, 4-alpha-glucanotransferase	AGL	Homo sapiens
guanine monphosphate synthase	GMPS	Homo sapiens
Ras homolog enriched in brain	RHEB	Homo sapiens
BCL2-associated athanogene 2	BAG2	Homo sapiens
calcyclin binding protein	CACYBP	Homo sapiens
ADAM metallopeptidase domain 17	ADAM17	Homo sapiens
integrin, alpha 2 (CD49B, alpha 2 subunit of VLA-2 receptor)	ITGA2	Homo sapiens
superkiller viralicidic activity 2-like 2 (S. cerevisiae)	SKIV2L2	Homo sapiens
protein kinase C and casein kinase substrate in neurons 3	PACSIN3	Homo sapiens
potassium channel tetramerization domain containing 21	KCTD21	Homo sapiens
H2A histone family, member Y	H2AFY	Homo sapiens
misshapen-like kinase 1	MINK1	Homo sapiens
COP9 signalosome subunit 8	COPS8	Homo sapiens
NEDD8 activating enzyme E1 subunit 1	NAE1	Homo sapiens
secretory carrier membrane protein 4	SCAMP4	Homo sapiens
cyclin-dependent kinase 3	CDK3	Homo sapiens
solute carrier family 12 (potassium/chloride transporter), member 5	SLC12A5	Homo sapiens
neurofibromin 1	NF1	Homo sapiens
mitogen-activated protein kinase kinase 1	MAP2K1	Homo sapiens
adaptor-related protein complex 2, beta 1 subunit	AP2B1	Homo sapiens
centrosomal protein 55kDa	CEP55	Homo sapiens
fibulin 1	FBLN1	Homo sapiens
erythrocyte membrane protein band 4.1	EPB41	Homo sapiens
clathrin, light chain B	CLTB	Homo sapiens
erythrocyte membrane protein band 4.1-like 1	EPB41L1	Homo sapiens
secreted phosphoprotein 1	SPP1	Homo sapiens
notch 1	NOTCH1	Homo sapiens
heterogeneous nuclear ribonucleoprotein D (AU-rich element RNA binding protein 1, 37kDa)	HNRNPD	Homo sapiens
ribosomal protein L28	RPL28	Homo sapiens
chaperonin containing TCP1, subunit 3 (gamma)	CCT3	Homo sapiens
soc-2 suppressor of clear homolog (C. elegans)	SHOC2	Homo sapiens
cadherin 1, type 1, E-cadherin (epithelial)	CDH1	Homo sapiens
G protein-coupled receptor kinase 6	GRK6	Homo sapiens
polymerase (RNA) II (DNA directed) polypeptide B, 140kDa	POLR2B	Homo sapiens
par-6 family cell polarity regulator beta	PARD6B	Homo sapiens
solute carrier family 12 (potassium/chloride transporter), member 4	SLC12A4	Homo sapiens
ribosomal protein L10	RPL10	Homo sapiens
transgelin 2	TAGLN2	Homo sapiens
CAP, adenylate cyclase-associated protein 1 (yeast)	CAP1	Homo sapiens
utrophin	UTRN	Homo sapiens
flightless I homolog (Drosophila)	FLII	Homo sapiens
SEC24 family member B	SEC24B	Homo sapiens
abl-interactor 2	ABI2	Homo sapiens
DnaJ (Hsp40) homolog, subfamily B, member 1	DNAJB1	Homo sapiens
RAB1A, member RAS oncogene family	RAB1A	Homo sapiens
YES proto-oncogene 1, Src family tyrosine kinase	YES1	Homo sapiens
developmentally regulated GTP binding protein 1	DRG1	Homo sapiens
ADP-ribosylation factor-like 1	ARL1	Homo sapiens
small nuclear ribonucleoprotein 70kDa (U1)	SNRNP70	Homo sapiens
non-SMC condensin I complex, subunit D2	NCAPD2	Homo sapiens
proteasome (prosome, macropain) 26S subunit, non-ATPase, 5	PSMD5	Homo sapiens
DnaJ (Hsp40) homolog, subfamily C, member 7	DNAJC7	Homo sapiens
nudC nuclear distribution protein	NUDC	Homo sapiens
laminin, beta 1	LAMB1	Homo sapiens
SMAD family member 5	SMAD5	Homo sapiens
exocyst complex component 4	EXOC4	Homo sapiens
engulfment and cell motility 3	ELMO3	Homo sapiens
multivesicular body subunit 12B	MVB12B	Homo sapiens
RAB21, member RAS oncogene family	RAB21	Homo sapiens
deoxyribose-phosphate aldolase (putative)	DERA	Homo sapiens
gelsolin	GSN	Homo sapiens
dynamin 2	DNM2	Homo sapiens
proteasome (prosome, macropain) subunit, beta type, 7	PSMB7	Homo sapiens
sperm antigen with calponin homology and coiled-coil domains 1	SPECC1	Homo sapiens
tumor susceptibility 101	TSG101	Homo sapiens
acyl-CoA synthetase long-chain family member 4	ACSL4	Homo sapiens
phosphoglucomutase 1	PGM1	Homo sapiens
casein kinase 1, delta	CSNK1D	Homo sapiens
protein phosphatase 2, regulatory subunit B', gamma	PPP2R5C	Homo sapiens
tyrosine kinase 2	TYK2	Homo sapiens
H1 histone family, member X	H1FX	Homo sapiens
ribosomal protein S16	RPS16	Homo sapiens
tetratricopeptide repeat, ankyrin repeat and coiled-coil containing 1	TANC1	Homo sapiens
matrix metallopeptidase 10	MMP10	Homo sapiens
tubulin, beta 2A class IIa	TUBB2A	Homo sapiens
ERGIC and golgi 2	ERGIC2	Homo sapiens
DnaJ (Hsp40) homolog, subfamily C, member 5	DNAJC5	Homo sapiens
eukaryotic translation initiation factor 2, subunit 3 gamma, 52kDa	EIF2S3	Homo sapiens
vitronectin	VTN	Homo sapiens
ATPase, Ca++ transporting, type 2C, member 1	ATP2C1	Homo sapiens
minichromosome maintenance complex component 5	MCM5	Homo sapiens
WD repeat domain 11	WDR11	Homo sapiens
elongation factor Tu GTP binding domain containing 2	EFTUD2	Homo sapiens
ankyrin repeat and FYVE domain containing 1	ANKFY1	Homo sapiens
ATP synthase, H+ transporting, mitochondrial F1 complex, alpha subunit 1, cardiac muscle	ATP5A1	Homo sapiens
protein disulfide isomerase family A, member 5	PDIA5	Homo sapiens
cystathionine gamma-lyase	CTH	Homo sapiens
polypyrimidine tract binding protein 1	PTBP1	Homo sapiens
solute carrier family 1 (glutamate/neutral amino acid transporter), member 4	SLC1A4	Homo sapiens
leucine rich repeat containing 8 family, member D	LRRC8D	Homo sapiens
peptidylprolyl isomerase B (cyclophilin B)	PPIB	Homo sapiens
glycyl-tRNA synthetase	GARS	Homo sapiens
Shwachman-Bodian-Diamond syndrome	SBDS	Homo sapiens
poly(A) binding protein, cytoplasmic 1	PABPC1	Homo sapiens
CTD (carboxy-terminal domain, RNA polymerase II, polypeptide A) small phosphatase 1	CTDSP1	Homo sapiens
voltage-dependent anion channel 3	VDAC3	Homo sapiens
charged multivesicular body protein 1A	CHMP1A	Homo sapiens
F11 receptor	F11R	Homo sapiens
N-acetylglucosamine kinase	NAGK	Homo sapiens
prohibitin	PHB	Homo sapiens
DEAD (Asp-Glu-Ala-Asp) box helicase 5	DDX5	Homo sapiens
epiplakin 1	EPPK1	Homo sapiens
ATP-binding cassette, sub-family C (CFTR/MRP), member 4	ABCC4	Homo sapiens
mevalonate (diphospho) decarboxylase	MVD	Homo sapiens
ATP-binding cassette, sub-family C (CFTR/MRP), member 1	ABCC1	Homo sapiens
membrane protein, palmitoylated 5 (MAGUK p55 subfamily member 5)	MPP5	Homo sapiens
glutamine--fructose-6-phosphate transaminase 1	GFPT1	Homo sapiens
eukaryotic translation elongation factor 1 gamma	EEF1G	Homo sapiens
family with sequence similarity 3, member C	FAM3C	Homo sapiens
SLIT-ROBO Rho GTPase activating protein 1	SRGAP1	Homo sapiens
heterogeneous nuclear ribonucleoprotein U (scaffold attachment factor A)	HNRNPU	Homo sapiens
heterogeneous nuclear ribonucleoprotein M	HNRNPM	Homo sapiens
family with sequence similarity 120A	FAM120A	Homo sapiens
gap junction protein, gamma 1, 45kDa	GJC1	Homo sapiens
suppression of tumorigenicity 13 (colon carcinoma) (Hsp70 interacting protein)	ST13	Homo sapiens
laminin, alpha 5	LAMA5	Homo sapiens
NAD(P) dependent steroid dehydrogenase-like	NSDHL	Homo sapiens
histone cluster 2, H3c	HIST2H3C	Homo sapiens
methylenetetrahydrofolate dehydrogenase (NADP+ dependent) 1, methenyltetrahydrofolate cyclohydrolase, formyltetrahydrofolate synthetase	MTHFD1	Homo sapiens
solute carrier family 39 (zinc transporter), member 14	SLC39A14	Homo sapiens
isoleucyl-tRNA synthetase	IARS	Homo sapiens
chloride channel, voltage-sensitive 4	CLCN4	Homo sapiens
trafficking protein particle complex 3	TRAPPC3	Homo sapiens
ARP2 actin-related protein 2 homolog (yeast)	ACTR2	Homo sapiens
heat shock 27kDa protein 1	HSPB1	Homo sapiens
prostaglandin F2 receptor inhibitor	PTGFRN	Homo sapiens
thyroid hormone receptor associated protein 3	THRAP3	Homo sapiens
histone cluster 1, H4a	HIST1H4A	Homo sapiens
splicing factor 3b, subunit 3, 130kDa	SF3B3	Homo sapiens
staufen double-stranded RNA binding protein 1	STAU1	Homo sapiens
minichromosome maintenance complex component 6	MCM6	Homo sapiens
parvin, alpha	PARVA	Homo sapiens
ribosomal protein L15	RPL15	Homo sapiens
Ras-related GTP binding A	RRAGA	Homo sapiens
RNF103-CHMP3 readthrough	RNF103-CHMP3	Homo sapiens
enabled homolog (Drosophila)	ENAH	Homo sapiens
RNA 3'-terminal phosphate cyclase	RTCA	Homo sapiens
tubulin folding cofactor D	TBCD	Homo sapiens
gem (nuclear organelle) associated protein 5	GEMIN5	Homo sapiens
growth factor receptor-bound protein 2	GRB2	Homo sapiens
histone cluster 1, H1e	HIST1H1E	Homo sapiens
transcription elongation factor A (SII), 1	TCEA1	Homo sapiens
adaptor-related protein complex 3, beta 1 subunit	AP3B1	Homo sapiens
heat shock 70kDa protein 1B	HSPA1B	Homo sapiens
dynein, cytoplasmic 1, heavy chain 1	DYNC1H1	Homo sapiens
RAB7A, member RAS oncogene family	RAB7A	Homo sapiens
GTPase activating protein (SH3 domain) binding protein 1	G3BP1	Homo sapiens
antigen p97 (melanoma associated) identified by monoclonal antibodies 133.2 and 96.5	MFI2	Homo sapiens
tetraspanin 6	TSPAN6	Homo sapiens
vesicle-associated membrane protein 7	VAMP7	Homo sapiens
S-phase kinase-associated protein 1	SKP1	Homo sapiens
deoxythymidylate kinase (thymidylate kinase)	DTYMK	Homo sapiens
signal recognition particle 68kDa	SRP68	Homo sapiens
RAB5B, member RAS oncogene family	RAB5B	Homo sapiens
uroporphyrinogen decarboxylase	UROD	Homo sapiens
phosphofructokinase, muscle	PFKM	Homo sapiens
mannosidase, alpha, class 2B, member 1	MAN2B1	Homo sapiens
eukaryotic translation elongation factor 1 alpha 1	EEF1A1	Homo sapiens
serine/threonine kinase 24	STK24	Homo sapiens
numb homolog (Drosophila)	NUMB	Homo sapiens
BAI1-associated protein 2-like 1	BAIAP2L1	Homo sapiens
thimet oligopeptidase 1	THOP1	Homo sapiens
aldehyde dehydrogenase 18 family, member A1	ALDH18A1	Homo sapiens
thrombospondin 1	THBS1	Homo sapiens
serrate, RNA effector molecule	SRRT	Homo sapiens
leucine-rich repeat containing G protein-coupled receptor 4	LGR4	Homo sapiens
lysyl-tRNA synthetase	KARS	Homo sapiens
lectin, mannose-binding, 1	LMAN1	Homo sapiens
transmembrane 9 superfamily member 3	TM9SF3	Homo sapiens
cathepsin D	CTSD	Homo sapiens
syntaxin 12	STX12	Homo sapiens
adaptor-related protein complex 1, gamma 1 subunit	AP1G1	Homo sapiens
plexin B1	PLXNB1	Homo sapiens
Rho-associated, coiled-coil containing protein kinase 2	ROCK2	Homo sapiens
heterogeneous nuclear ribonucleoprotein C (C1/C2)	HNRNPC	Homo sapiens
catenin (cadherin-associated protein), alpha 1, 102kDa	CTNNA1	Homo sapiens
DnaJ (Hsp40) homolog, subfamily C, member 13	DNAJC13	Homo sapiens
discs, large homolog 1 (Drosophila)	DLG1	Homo sapiens
serpin peptidase inhibitor, clade B (ovalbumin), member 6	SERPINB6	Homo sapiens
malate dehydrogenase 1, NAD (soluble)	MDH1	Homo sapiens
capping protein (actin filament) muscle Z-line, alpha 1	CAPZA1	Homo sapiens
tetraspanin 9	TSPAN9	Homo sapiens
signal transducing adaptor molecule (SH3 domain and ITAM motif) 2	STAM2	Homo sapiens
tyrosine 3-monooxygenase/tryptophan 5-monooxygenase activation protein, zeta	YWHAZ	Homo sapiens
adaptor-related protein complex 3, mu 1 subunit	AP3M1	Homo sapiens
twinfilin actin binding protein 2	TWF2	Homo sapiens
RAN binding protein 1	RANBP1	Homo sapiens
cleavage stimulation factor, 3' pre-RNA, subunit 3, 77kDa	CSTF3	Homo sapiens
ribonucleic acid export 1	RAE1	Homo sapiens
transmembrane protein 30A	TMEM30A	Homo sapiens
enoyl CoA hydratase 1, peroxisomal	ECH1	Homo sapiens
aldehyde dehydrogenase 7 family, member A1	ALDH7A1	Homo sapiens
major vault protein	MVP	Homo sapiens
solute carrier family 7 (cationic amino acid transporter, y+ system), member 2	SLC7A2	Homo sapiens
Sjogren syndrome antigen B (autoantigen La)	SSB	Homo sapiens
pre-mRNA processing factor 6	PRPF6	Homo sapiens
proliferation-associated 2G4, 38kDa	PA2G4	Homo sapiens
ribonuclease/angiogenin inhibitor 1	RNH1	Homo sapiens
lamin A/C	LMNA	Homo sapiens
programmed cell death 6	PDCD6	Homo sapiens
cadherin 6, type 2, K-cadherin (fetal kidney)	CDH6	Homo sapiens
dedicator of cytokinesis 1	DOCK1	Homo sapiens
argininosuccinate lyase	ASL	Homo sapiens
carbamoyl-phosphate synthetase 2, aspartate transcarbamylase, and dihydroorotase	CAD	Homo sapiens
N-acetylneuraminic acid synthase	NANS	Homo sapiens
carboxypeptidase, vitellogenic-like	CPVL	Homo sapiens
pyridoxal (pyridoxine, vitamin B6) kinase	PDXK	Homo sapiens
ribosomal protein S13	RPS13	Homo sapiens
hematological and neurological expressed 1-like	HN1L	Homo sapiens
histone cluster 1, H1a	HIST1H1A	Homo sapiens
UDP-Gal:betaGlcNAc beta 1,4- galactosyltransferase, polypeptide 1	B4GALT1	Homo sapiens
leucine rich repeat containing 47	LRRC47	Homo sapiens
structure specific recognition protein 1	SSRP1	Homo sapiens
ATPase, Cu++ transporting, beta polypeptide	ATP7B	Homo sapiens
dishevelled associated activator of morphogenesis 1	DAAM1	Homo sapiens
RAB2B, member RAS oncogene family	RAB2B	Homo sapiens
glucose-6-phosphate isomerase	GPI	Homo sapiens
CD47 molecule	CD47	Homo sapiens
rhomboid 5 homolog 1 (Drosophila)	RHBDF1	Homo sapiens
3'(2'), 5'-bisphosphate nucleotidase 1	BPNT1	Homo sapiens
pyrophosphatase (inorganic) 1	PPA1	Homo sapiens
damage-specific DNA binding protein 1, 127kDa	DDB1	Homo sapiens
secretion associated, Ras related GTPase 1A	SAR1A	Homo sapiens
ribosomal protein S6 kinase, 90kDa, polypeptide 3	RPS6KA3	Homo sapiens
ADP-ribosylation factor-like 15	ARL15	Homo sapiens
protein tyrosine phosphatase, receptor type, J	PTPRJ	Homo sapiens
calpain, small subunit 1	CAPNS1	Homo sapiens
transportin 3	TNPO3	Homo sapiens
DEAH (Asp-Glu-Ala-His) box helicase 15	DHX15	Homo sapiens
actin, beta-like 2	ACTBL2	Homo sapiens
RNA binding motif protein 12	RBM12	Homo sapiens
nicotinamide phosphoribosyltransferase	NAMPT	Homo sapiens
[truncated: 37 more rows]
